# Supplementary material for: Have environmental regulations promoted green technological innovation in cities? Evidence from China’s green patents
Source: PLoS One. 2022 Dec 13;17(12):e0278902. doi: 10.1371/journal.pone.0278902 (PMC9747053; doi:10.1371/journal.pone.0278902)
Supplement: S1 Data — (XLSX) [file pone.0278902.s001.xlsx]

## Sheet: Sheet1
city	year	GTI	ER	ED	IS	RE	GI	EL	TIC	FDI	GOT
1	2003	3.2581	0.435993	0.005211	9.62826	0.4825	0.0582225	16.5146	9.06097	10.0031	0.00023608
2	2003	1.60944	0.414501	0.13391	9.8194	0.552	0.0563541	16.012	9.16451	9.91334	0.00015795
3	2003	1.60944	0.636295	0.009773	9.56353	0.3966	0.0785688	15.1148	8.32191	9.62298	0.00011756
4	2003	1.94591	0.435937	0.13945	9.09762	0.5176	0.0633628	16.353	8.90626	8.79467	0.0001571
5	2003	1.38629	0.447049	0.073659	8.95299	0.5458	0.0693888	16.0833	8.05262	8.59859	0.00013253
6	2003	2.56495	0.505214	0.003995	9.06114	0.4754	0.064407	16.4505	8.59286	9.44873	9.959e-05
7	2003	2.19722	0.462263	0.050257	8.86813	0.4544	0.117766	15.4097	8.46421	7.64635	0.00032444
8	2003	1.94591	0.378927	0.054158	8.78798	0.4672	0.124715	15.1661	7.88043	8.88184	0.00034471
9	2003	1.79176	0.541637	0.016667	9.15863	0.5235	0.069321	15.9795	8.70201	8.01566	0.00026667
10	2003	0	0.504166	0.000424	9.52544	0.5522	0.0618789	15.5665	8.48115	9.46638	0.0002768
11	2003	1.38629	0.465601	0	9.17243	0.5301	0.0591389	15.5229	7.87055	8.7397	0.00021046
12	2003	3.13549	0.545224	0.097913	9.62971	0.5177	0.0829383	15.5375	9.21653	9.52237	0.00023657
13	2003	0.693147	0.342226	0.270025	9.01384	0.5739	0.122797	15.3182	8.75337	7.27013	0.00048898
14	2003	0.693147	0.161591	0.390338	9.18861	0.6032	0.0998896	14.2058	8.76764	6.68835	0.00028987
15	2003	0	0.40733	0.167912	8.9887	0.6002	0.108091	15.2721	8.69935	8.20767	0.00036298
16	2003	0	0.430055	0.320348	9.11372	0.578	0.0969826	14.8546	8.95893	6.75577	0.00025893
17	2003	0	0.273842	0.237382	8.98882	0.5206	0.0953496	14.5574	8.63266	6.91672	0.00014672
18	2003	1.09861	0.312088	0.189545	8.80672	0.532	0.119226	15.2125	8.81937	8.04527	0.00016958
19	2003	1.94591	0.278348	0.004856	8.69701	0.5824	0.0950933	15.7343	7.9047	8.20029	0.00015326
20	2003	0.693147	0.264312	0.081517	8.20467	0.4354	0.226428	15.2581	8.56255	6.06611	0.00040775
21	2003	1.09861	0.465885	0.116497	8.89536	0.6256	0.108327	15.6373	8.95777	7.49109	0.00020047
22	2003	0	0.452538	0.06696	8.26924	0.5452	0.194302	15.541	8.05674	9.57963	0.00045643
23	2003	1.38629	0.538871	0.001276	9.84113	0.4302	0.103451	15.0791	8.25663	9.2597	0.00012703
24	2003	0.693147	0.44508	0.030243	9.85687	0.5628	0.101725	14.8684	9.42707	9.40286	0.00028654
25	2003	0	0.469667	0.266137	9.70162	0.7102	0.123761	13.276	7.94803	6.97903	0.00035783
26	2003	1.09861	0.303718	0.136747	8.57829	0.3702	0.190396	15.389	8.81284	6.96697	0.00035714
27	2003	0	0.486332	0.037952	8.95286	0.342	0.132737	15.0315	8.17639	7.21082	0.0004917
28	2003	1.38629	0.638659	0.147469	9.90718	0.5728	0.122545	14.1023	8.37124	8.43446	0.00030435
29	2003	1.60944	0.390981	0.092483	8.97487	0.2772	0.190324	14.8637	9.39963	7.42714	0.00047969
30	2003	0	0.350454	0.017021	9.0645	0.2938	0.162327	14.4273	7.66763	8.30524	0.00099753
31	2003	0.693147	0.439255	0.011494	8.65504	0.4224	0.192257	14.6156	7.58019	5.78383	0.00045203
32	2003	4.48864	0.707094	0.017822	10.055	0.4732	0.0871555	16.0041	9.55781	12.3205	0.00049614
33	2003	4.36945	0.651443	0.005505	10.2821	0.4793	0.0902772	15.8061	9.8746	12.3065	0.00023643
34	2003	2.63906	0.386654	0.02256	10.0393	0.555	0.0609911	15.0411	8.73101	10.028	0.00016916
35	2003	1.09861	0.521538	0.122274	9.54051	0.5854	0.101364	14.5883	7.45356	8.82114	0.0004272
36	2003	1.09861	0.354797	0.06989	9.61481	0.5546	0.131958	14.2148	8.30647	8.07247	0.00035072
37	2003	1.60944	0.319761	0.019717	9.17523	0.3845	0.123426	14.7086	7.87132	9.22128	0.00092296
38	2003	2.30259	0.410742	0.003413	9.12337	0.369	0.10997	14.986	8.42311	9.48273	0.00058324
39	2003	1.38629	0.734684	0.010514	9.31236	0.5228	0.0975586	14.7168	8.12296	10.1192	0.00025535
40	2003	1.38629	0.415824	0.216407	8.58279	0.3954	0.21158	14.5579	8.0956	7.70976	0.00053479
41	2003	1.94591	0.512752	0.004723	9.48067	0.4969	0.0934306	14.2899	7.8973	8.2953	0.00039577
42	2003	1.94591	0.952861	0.244561	10.2119	0.6976	0.0626433	14.1191	7.89021	8.99962	0.00016449
43	2003	0	0.25404	0.183068	8.68203	0.3735	0.137813	14.8038	7.74457	9.23014	0.00076987
44	2003	1.09861	0.443675	0.040471	8.17976	0.3603	0.224626	15.1212	8.08856	8.03528	0.00052246
45	2003	1.38629	0.513019	0.108669	9.08896	0.4894	0.104923	14.8097	8.00236	8.43272	0.00019914
46	2003	3.71357	0.751386	0.009719	9.83655	0.4711	0.0641468	16.1063	9.09043	10.5455	0.00014245
47	2003	2.07944	0.371342	0.030398	9.53358	0.4347	0.069412	15.3602	8.02224	8.51811	0.00028412
48	2003	2.48491	0.351079	0.019285	8.84966	0.284	0.100829	15.0001	7.80343	8.19864	0.00025118
49	2003	0	0.668676	0.246324	8.79027	0.3309	0.1469	13.8782	7.28824	7.85477	0.00021321
50	2003	0.693147	0.632332	0.032318	9.04358	0.4418	0.112104	14.6168	8.02911	7.2717	0.00060456
51	2003	0	0.310956	0.132227	9.01966	0.4854	0.12988	14.0466	7.6029	7.24351	0.00024577
52	2003	0	0.357353	0.22639	9.00614	0.4357	0.0835258	14.7516	7.03527	8.23854	9.554e-05
53	2003	1.09861	0.437527	0.016749	8.72453	0.3333	0.162465	14.4427	6.14847	4.70953	0.00096714
54	2003	3.8712	0.358279	0.007177	9.60724	0.3707	0.0859219	16.3001	9.00759	10.0261	0.00040677
55	2003	1.09861	0.667096	0.000633	8.75684	0.3535	0.0855116	15.5077	8.27462	7.56735	0.00022303
56	2003	1.38629	0.616396	0.256709	9.0705	0.4141	0.0732469	14.4073	7.05876	6.67077	0.00019985
57	2003	0	0.639675	0.267303	8.93919	0.4121	0.124033	14.0083	6.6796	2.48491	0.00021362
58	2003	1.60944	0.79232	0.189567	8.93774	0.4104	0.101838	14.2602	7.10168	4.2485	0.00020629
59	2003	2.07944	0.657644	0.213391	10.6903	0.8533	0.0312843	15.0522	7.46566	7.51698	3.287e-05
60	2003	0	0.286564	0.016837	8.87487	0.4379	0.127296	14.0109	5.78996	5.20949	0.00049332
61	2003	0	0.306546	0.033758	9.01505	0.2838	0.10912	14.918	7.37589	4.91998	0.00018122
62	2003	0	0.398418	0.541698	9.1238	0.5023	0.0904823	13.7217	7.73892	7.17012	0.00024721
63	2003	1.60944	0.463152	0.007958	9.19685	0.4199	0.0932074	14.8358	7.40919	7.73061	0.00022368
64	2003	1.09861	0.504318	0.060129	8.62963	0.2158	0.16011	14.5381	6.7166	6.53479	0.00030369
65	2003	0.693147	0.992342	0.00107	8.74815	0.258	0.0872633	15.495	7.38461	7.21082	0.00015776
66	2003	4.70953	0.639654	0.004288	10.2149	0.5104	0.0985062	16.0308	9.54199	12.3053	0.00061301
67	2003	3.13549	0.741689	0.000392	10.6726	0.5749	0.05752	15.4927	8.84203	12.5064	0.00014585
68	2003	2.70805	0.544691	0.160685	9.20954	0.487	0.0609666	16.4418	8.64331	10.4369	0.00019453
69	2003	2.99573	0.864073	0.001128	10.1716	0.5771	0.0699441	15.2664	8.5532	11.3565	0.0001593
70	2003	2.70805	0.728437	0.001848	10.7725	0.6325	0.0655341	15.699	8.903	13.4306	0.00014192
71	2003	2.63906	0.65482	0.002624	9.46684	0.5143	0.0616244	15.8637	8.89469	11.1995	0.00019867
72	2003	0.693147	0.511299	0.057234	8.92745	0.4299	0.0811148	15.6921	8.10079	9.96364	0.00038327
73	2003	1.79176	0.457972	0.002013	9.00061	0.4651	0.0781409	15.693	8.11223	9.21393	0.00017069
74	2003	2.19722	0.427815	0.034971	9.14099	0.4393	0.059632	15.9698	8.84895	10.0819	0.00011959
75	2003	2.19722	0.794538	0.06211	9.56732	0.5136	0.0620774	15.3964	8.56083	10.781	0.00014477
76	2003	2.30259	0.753727	0.009577	10.0856	0.5729	0.0572413	14.958	8.33854	11.2967	0.00018844
77	2003	1.94591	0.798296	0	9.35123	0.5178	0.070025	15.4631	8.31703	10.3178	0.00017395
78	2003	0.693147	0.455276	0.001703	8.59415	0.4153	0.0895517	15.812	7.5369	7.58528	7.333e-05
79	2003	4.52179	0.734434	0.001866	10.3988	0.5188	0.0779106	16.0517	9.70365	11.5214	0.00031799
80	2003	2.63906	0.494486	0.000459	10.3933	0.5603	0.100878	15.6798	9.44457	12.0595	0.00028559
81	2003	2.70805	0.385786	0.003045	9.71462	0.5715	0.0605525	15.9683	9.05556	9.39008	0.00035599
82	2003	1.60944	0.566127	0.001338	10.1578	0.5928	0.0550525	15.1004	8.89179	11.2858	0.00043845
83	2003	2.07944	0.565921	0.051081	9.85755	0.5334	0.0620925	14.8178	9.28396	10.8918	0.0001677
84	2003	2.3979	0.586002	0.006636	10.1312	0.592	0.0523784	15.3635	8.97386	11.2155	0.00034904
85	2003	1.60944	0.577425	0.000359	9.78869	0.5571	0.0675342	15.4117	9.12667	10.1562	0.00040506
86	2003	0	0.55385	0.003236	9.16534	0.4724	0.115688	14.6112	8.44934	7.63482	0.00036238
87	2003	0	0.498268	0.000985	9.78013	0.413	0.13408	13.7253	8.23674	7.44132	0.000631
88	2003	2.19722	0.514401	0.000289	9.8004	0.581	0.0692259	15.4606	8.97754	9.97418	0.00037828
89	2003	1.60944	0.414132	0.014471	9.08648	0.4421	0.161609	14.6631	7.88571	7.1285	0.00100913
90	2003	3.2581	0.814192	0	9.27987	0.5025	0.0957343	15.7896	8.29401	9.16973	0.00022868
91	2003	0	0.437762	0.010158	9.45611	0.5712	0.0867817	14.9253	8.09377	8.39231	5.547e-05
92	2003	1.09861	0.54351	0	8.74337	0.4341	0.0925008	15.3896	7.82485	8.04527	0.00018257
93	2003	0	0.642948	0.414296	8.99727	0.511	0.0863768	14.9344	7.45876	8.06684	0.00012316
94	2003	2.19722	0.305088	0.133777	9.65746	0.649	0.0898087	14.2737	7.27101	8.00637	0.00012881
95	2003	0.693147	0.777973	0.544551	8.78585	0.5319	0.0844553	14.936	7.64204	7.4776	0.00019552
96	2003	0.693147	0.291852	0.042821	9.58816	0.5797	0.0893028	13.622	7.29912	6.07074	0.0003086
97	2003	1.09861	0.88613	0.004809	8.57527	0.4518	0.0990763	15.8555	8.14323	7.19818	0.00021877
98	2003	0	0.414927	0.00206	8.90653	0.3357	0.129577	14.2686	7.18101	7.18007	0.00027394
99	2003	0.693147	0.40884	0.022963	8.84793	0.4359	0.0771731	15.5767	8.3483	7.21964	0.00026922
100	2003	1.09861	0.522977	0	7.86749	0.2813	0.130148	16.2809	7.99665	3.52636	0.00023886
101	2003	0	0.510515	0.00228	8.22282	0.2323	0.0886583	15.9869	8.32069	7.04403	0.00016869
102	2003	0	0.609022	0.002263	8.04783	0.3452	0.131374	15.802	8.51017	6.2804	0.00032477
103	2003	1.09861	0.417048	0	8.17132	0.2638	0.0884245	15.7561	7.28756	7.39879	0.00013533
104	2003	0	0.362259	0.015299	8.49208	0.3863	0.142126	14.3631	8.00603	6.87109	6.357e-05
105	2003	0.693147	0.490095	0.00774	8.9297	0.4066	0.0823492	14.8377	7.41517	7.94236	0.00014273
106	2003	3.04452	0.69273	0.001595	9.92916	0.5057	0.0509113	15.9437	8.98261	11.1382	0.00026965
107	2003	2.77259	0.655428	0.000869	10.4634	0.5851	0.118799	14.6925	7.91309	10.6502	0.00058774
108	2003	0	0.636479	0.008547	9.16041	0.4974	0.0589487	15.2493	7.40245	9.49062	0.00032806
109	2003	0.693147	0.403936	0.027867	9.41222	0.4175	0.0669451	15.0635	8.014	8.48776	0.00032088
110	2003	1.60944	0.490005	0.009307	9.82087	0.5324	0.0439997	16.0404	8.62181	11.2173	0.0002118
111	2003	0.693147	0.485405	0.009352	9.47063	0.3935	0.0437594	15.5207	8.21609	10.6112	0.00014352
112	2003	0	0.426454	0.005679	9.20201	0.3495	0.0693894	15.0738	7.49841	9.4687	0.00020663
113	2003	0.693147	0.584444	0.073808	9.28943	0.4296	0.0832467	15.1834	7.69439	7.95191	0.00035904
114	2003	0.693147	0.455807	0.00189	9.09515	0.3534	0.0769521	15.1777	6.71052	7.31122	0.00041502
115	2003	2.3979	0.447278	0	9.57373	0.5057	0.0617673	15.8052	8.3191	10.9742	0.00021871
116	2003	0	0.826168	0.04576	9.1382	0.541	0.0869999	14.4577	7.60889	9.23903	0.00022958
117	2003	1.38629	0.388952	0.15814	8.99826	0.5876	0.101139	14.5691	7.28276	8.27487	0.00038568
118	2003	0.693147	0.284784	0.01059	8.80867	0.4802	0.10124	15.6368	7.27031	10.3987	0.00028425
119	2003	0.693147	0.592734	0.018252	9.20251	0.5252	0.0995655	13.9139	7.03439	8.22067	0.00031347
120	2003	0.693147	0.750557	0.007273	8.92146	0.4761	0.108067	14.0661	7.03966	7.89283	0.00024585
121	2003	1.60944	0.36153	0.046282	8.36474	0.3266	0.137778	16.1448	8.1499	10.7712	0.00041877
122	2003	0.693147	0.312655	0.029221	8.40738	0.3832	0.149288	15.4912	7.75705	8.6903	0.00023364
123	2003	1.09861	0.325773	0.134196	8.46674	0.3776	0.12015	15.565	8.11073	9.45829	0.00034189
124	2003	1.09861	0.57113	0.002421	8.41094	0.4275	0.14982	15.3696	7.29777	8.76639	0.00036934
125	2003	1.38629	0.711578	0.012452	8.30598	0.3673	0.137788	15.9541	7.80588	9.05719	0.00020454
126	2003	3.3673	0.704142	0.007178	10.0686	0.4392	0.0647902	15.9981	8.9183	9.32304	0.00024163
127	2003	3.13549	0.669901	0.005115	10.0604	0.5264	0.0826629	16.0107	10.3095	12.5478	0.00013429
128	2003	3.49651	0.638986	0.072412	10.099	0.6099	0.0477618	15.3458	8.50005	10.2128	0.00048496
129	2003	2.07944	0.577509	0.251737	9.26464	0.5639	0.0627393	15.385	8.40246	8.45127	0.00024345
130	2003	3.4012	0.629343	0.509233	10.5848	0.7947	0.0412474	14.6227	8.42222	9.6665	0.00013677
131	2003	3.17805	0.793868	0.069316	9.91448	0.5357	0.0573889	15.8175	9.2395	11.5876	0.00015783
132	2003	2.3979	0.750026	0.014471	9.40525	0.5049	0.0575213	16.076	8.83261	10.5769	0.00015816
133	2003	0.693147	0.581447	0.213177	9.31136	0.4902	0.0695784	16.1213	9.47555	9.89409	0.00016848
134	2003	2.48491	0.498908	0.255043	9.30955	0.5041	0.0686382	15.5673	8.34877	9.21732	0.00023391
135	2003	1.79176	0.785713	0.007732	10.4271	0.5885	0.0563696	14.8303	8.32508	11.6037	8.026e-05
136	2003	1.38629	0.740611	0.010676	9.32465	0.446	0.0516678	15.0003	7.47591	8.56427	0.00014791
137	2003	1.09861	0.46998	0.024013	9.01966	0.494	0.0635296	16.2537	8.03885	9.41947	0.00020093
138	2003	1.60944	0.716961	0.002115	9.23191	0.5028	0.0659769	15.5325	7.53369	10.4108	0.00028724
139	2003	1.79176	0.583444	0	8.9964	0.5032	0.0732486	15.6842	7.04925	9.31749	0.00029437
140	2003	1.09861	0.624096	0.007424	9.31677	0.5214	0.0682871	15.2112	7.67555	8.81225	0.00010898
141	2003	1.38629	0.63652	0.002894	8.11283	0.3563	0.113295	16.2452	7.56579	8.92838	0.00019407
142	2003	2.94444	0.590188	0.06619	9.74467	0.5185	0.0763759	16.2944	8.61557	9.51783	0.00017201
143	2003	1.79176	0.688777	0	8.69634	0.3784	0.0908995	15.696	8.10772	9.81165	0.00021092
144	2003	2.48491	0.460838	0.017764	9.28943	0.5677	0.0734065	15.9867	8.52676	10.8452	8.524e-05
145	2003	1.09861	0.798625	0.255172	8.92292	0.5544	0.0752628	15.6242	7.77863	10.5362	0.00018378
146	2003	1.79176	0.495589	0.024725	8.83477	0.5385	0.0939963	15.6846	8.07465	10.4613	0.00031731
147	2003	0.693147	0.459751	0.309285	9.058	0.5193	0.0836004	14.4929	6.70073	10.9561	0.00022495
148	2003	1.79176	0.584679	0.011566	8.84506	0.4894	0.0933584	15.9234	8.38526	10.6483	0.00017733
149	2003	0.693147	0.475632	0.139994	9.22178	0.5547	0.0798611	15.3787	8.28853	10.8779	0.00022934
150	2003	1.60944	0.751154	0.213841	8.92199	0.5922	0.0848361	15.5517	7.29302	10.5082	0.00038524
151	2003	0.693147	0.687173	0.051968	9.13766	0.5826	0.0564738	15.5579	7.50384	10.9656	0.00016105
152	2003	1.38629	0.646712	0.002067	9.0902	0.5906	0.0728085	14.993	7.41035	10.9657	0.00022386
153	2003	0.693147	0.671172	0.247205	9.22828	0.5518	0.0821652	14.8733	8.44527	11.0447	0.00012112
154	2003	0	0.488346	0.04965	8.82673	0.4867	0.0681515	16.3125	8.46359	9.97506	0.00013188
155	2003	1.38629	0.610706	0.038877	8.34284	0.3912	0.0969727	16.4402	7.79152	9.83585	0.00022605
156	2003	0.693147	0.740342	0.009061	8.40335	0.3981	0.100733	16.2319	8.13681	10.7507	0.00025294
157	2003	1.09861	0.415059	0	8.24722	0.4223	0.0870604	16.6078	7.93344	7.58477	0.00021786
158	2003	1.09861	0.890628	0.001459	8.34212	0.4314	0.0956995	16.1983	8.22094	6.95845	0.00027393
159	2003	4.79579	0.444765	7.1e-05	9.97381	0.4463	0.0708612	16.4935	9.28604	12.0791	0.00054459
160	2003	0.693147	0.454055	0.108187	9.29945	0.5314	0.0557751	15.1601	8.35326	9.64303	0.00015714
161	2003	0.693147	0.540579	0.003042	8.86107	0.5179	0.0876174	15.3467	7.33563	8.02421	0.00012297
162	2003	1.79176	0.648902	0.026259	9.38354	0.5463	0.0698134	15.2534	8.44722	9.03694	0.00012923
163	2003	1.60944	0.343941	0.001132	9.072	0.4651	0.0595563	15.7414	8.48777	8.79543	0.00020047
164	2003	0	0.638524	0.053997	9.39815	0.5187	0.0558664	14.1644	5.92158	8.52178	0.00020207
165	2003	1.60944	0.377386	0.012264	9.29615	0.4549	0.0496428	15.075	7.92335	8.64047	9.252e-05
166	2003	1.09861	0.404119	0.024656	8.82644	0.4229	0.0625638	15.7063	7.99159	8.79088	0.0001892
167	2003	1.38629	0.528868	0.001261	8.72193	0.4211	0.0754782	15.8752	7.67555	7.11964	0.00018975
168	2003	1.09861	0.65475	0.002824	8.58354	0.462	0.0820497	16.1357	7.41216	8.50674	0.00024249
169	2003	0	0.443899	0.017742	8.7397	0.4662	0.0821183	15.2366	6.53814	8.41781	0.0001877
170	2003	0	0.623957	0.001685	8.74512	0.4658	0.0658331	14.9406	6.65028	6.20051	8.86e-05
171	2003	4.27667	0.640204	0.010298	9.60306	0.4235	0.0843658	16.0075	9.25354	10.82	0.00028919
172	2003	2.83321	0.677467	0.009444	9.27865	0.4902	0.0802006	15.3328	8.13271	9.10576	0.00019004
173	2003	2.07944	0.319408	0.022147	9.21593	0.406	0.0735823	15.1939	7.96659	9.31614	0.00018417
174	2003	2.19722	0.391247	0.060733	8.74162	0.3532	0.07542	15.7853	8.45553	9.58795	0.00017218
175	2003	0.693147	0.613591	0.042881	8.2695	0.2892	0.11017	15.9535	8.16536	8.34308	0.00015539
176	2003	2.19722	0.47686	0.002405	9.14847	0.4259	0.0735574	15.6275	8.05896	9.31145	0.00012985
177	2003	2.07944	0.497168	0.018781	9.00221	0.4063	0.0736813	15.6004	8.4336	9.25455	0.00012043
178	2003	0	0.287816	0.017356	8.55891	0.2514	0.131069	14.3325	6.8908	7.34213	0.00022586
179	2003	0	0.704798	0.001492	8.56808	0.2908	0.0884121	15.436	7.99497	8.19312	0.0002082
180	2003	1.09861	0.583168	0.139357	8.87361	0.3877	0.108156	15.4963	8.75306	9.90673	0.00022698
181	2003	1.79176	0.33347	0.011302	8.50188	0.27	0.097457	15.6975	7.85864	8.53307	0.00020581
182	2003	0	0.346893	0.020719	8.53307	0.2843	0.0998138	15.4372	7.52672	7.50714	9.975e-05
183	2003	0	0.526529	0.072411	8.56446	0.4216	0.0940114	15.4534	8.62371	8.52853	0.00025751
184	2003	4.86753	0.481736	0.00117	10.7867	0.4313	0.105835	16.4678	10.0861	12.461	0.00059559
185	2003	1.09861	0.341205	0.047393	9.17544	0.4681	0.125258	15.2065	8.51439	10.3254	0.00024997
186	2003	4.77068	0.709448	0.00055	10.9068	0.5953	0.120519	15.3894	8.77596	12.8003	0.00052752
187	2003	2.30259	0.740984	0.001115	10.984	0.5637	0.0958201	14.1156	8.34997	11.3491	0.00059331
188	2003	1.60944	0.56548	0.00067	9.29936	0.492	0.0849275	15.7984	7.30105	9.90539	0.00089835
189	2003	3.29584	0.594241	0.002767	10.6077	0.5535	0.0871786	15.4845	9.56822	11.7159	0.00157159
190	2003	1.94591	0.480352	0.000288	9.85907	0.4858	0.0566733	15.3896	8.368	11.3496	0.00029394
191	2003	1.38629	0.487838	0.019745	9.03468	0.4261	0.0846614	16.2948	8.34218	9.79879	0.00016335
192	2003	1.38629	0.265128	0.006949	9.19898	0.3833	0.0525839	16.1248	9.21154	9.22059	0.00011213
193	2003	0	0.388249	0.006196	9.38488	0.3358	0.0683938	15.4081	8.67573	11.1302	0.00072686
194	2003	2.07944	0.556166	0.000982	9.94069	0.5887	0.0656178	15.2551	8.0956	12.0379	0.00030424
195	2003	0.693147	0.553164	0.008547	8.68559	0.3949	0.169759	15.6985	8.5639	9.6725	0.00392008
196	2003	1.38629	0.394104	0.01158	8.90382	0.3408	0.0854065	15.3316	7.54062	9.44849	0.00036644
197	2003	1.38629	0.369811	0.014529	8.32142	0.3227	0.186763	15.2349	7.56786	9.76123	0.00093093
198	2003	0	0.568421	0.004209	9.10431	0.3497	0.0770045	15.0312	8.18563	9.49221	0.00025165
199	2003	0	0.331053	0.000511	8.72291	0.3463	0.143369	15.4027	7.82124	9.7989	0.00055234
200	2003	1.38629	0.363046	0.000574	11.0047	0.5404	0.0807192	15.1433	8.6788	12.4542	0.00013503
201	2003	1.09861	0.718614	0	10.5082	0.6301	0.0795248	14.6372	8.37355	11.2519	0.00026147
202	2003	0.693147	0.545409	0.00086	9.16084	0.4543	0.0732463	15.0323	7.52618	9.38664	8.839e-05
203	2003	0	0.683744	0.001505	9.02425	0.5157	0.0633304	15.9633	7.64156	9.51893	0.00029964
204	2003	1.09861	0.335488	0.031636	9.01627	0.3786	0.0800825	15.1057	9.43292	8.34617	0.00059757
205	2003	3.09104	0.441503	0.002448	8.97132	0.2954	0.104468	15.9888	8.61252	9.09414	0.00026267
206	2003	0.693147	0.312276	0.033907	9.14174	0.4931	0.117445	15.2148	8.09591	8.62981	0.00029816
207	2003	2.07944	0.785316	0.01053	8.97967	0.3547	0.105463	15.5098	7.13055	8.75684	0.00032914
208	2003	0.693147	0.38282	0.013149	8.61939	0.3458	0.118857	15.1956	7.18159	8.93102	0.00014753
209	2003	0.693147	0.481854	0.018028	9.16848	0.3056	0.0942916	14.5517	7.62905	8.0067	0.00015556
210	2003	0.693147	0.411611	0	9.1226	0.3334	0.116333	13.8055	7.0934	7.87816	7.502e-05
211	2003	0	0.608149	0.0203	8.44161	0.2393	0.100389	15.1477	6.81235	6.63595	0.00015386
212	2003	0.693147	0.33331	0.004326	7.96624	0.2672	0.115089	15.6561	7.79235	7.83992	6.325e-05
213	2003	0	0.675512	0.001729	8.33327	0.3708	0.0983344	15.8877	8.08117	8.29754	9.315e-05
214	2003	0	0.208747	0.038593	8.39299	0.3801	0.166105	15.1858	7.35372	7.33498	0.00022212
215	2003	0	0.503707	0.013384	8.61341	0.3326	0.111005	14.9008	7.88646	7.63095	0.00017742
216	2003	1.60944	0.49228	0.04902	8.2343	0.3235	0.176562	15.2418	7.73631	6.00389	0.00033433
217	2003	0	0.435902	0.040658	8.50025	0.348	0.119524	14.9394	7.60837	3.7612	0.00017195
218	2003	0	0.393281	0.007833	8.45255	0.2393	0.172652	14.5856	7.72489	5.3845	0.00020191
219	2003	1.79176	0.879869	0.001326	9.72496	0.3325	0.10067	14.6794	8.0853	10.2289	0.00014376
220	2003	0	0.740119	0.004854	9.01627	0.2212	0.132996	13.4499	6.49466	9.8358	0.00022834
221	2003	4.17439	0.594581	0.005875	9.80096	0.4554	0.0727494	16.4032	10.0783	10.5871	0.00022306
222	2003	0.693147	0.387587	0.024946	8.76218	0.4236	0.0820753	14.9895	7.85671	7.50769	0.00049016
223	2003	1.60944	0.294679	0.122183	9.65304	0.7034	0.118116	13.9944	7.37776	5.69373	0.00082548
224	2003	0	0.429865	0.002225	8.44118	0.3937	0.102861	15.3876	7.59896	6.47543	0.00033873
225	2003	1.60944	0.391993	0.020017	9.14249	0.4592	0.0760493	15.0933	8.09712	8.23377	0.0001618
226	2003	1.38629	0.492134	0.003807	8.93049	0.395	0.0964284	15.5785	7.41769	7.12044	0.00021887
227	2003	0	0.382709	0.161943	8.13886	0.2835	0.167311	15.0275	7.45703	3.34168	0.00038144
228	2003	1.09861	0.586535	0.005882	8.33878	0.336	0.101503	15.3045	7.18007	7.21229	0.00014762
229	2003	1.60944	0.277385	0.051444	8.46821	0.4526	0.0949351	15.3491	8.13035	6.13123	0.00021266
230	2003	0.693147	0.441003	0.094834	8.73359	0.4848	0.123394	14.9686	7.8598	8.35161	0.00034375
231	2003	1.60944	0.468542	0.001208	8.12947	0.2973	0.129639	15.971	7.44425	6.03548	0.00040108
232	2003	0	0.439717	0.016535	8.53954	0.4185	0.0930764	15.0436	7.09008	6.58617	0.00017351
233	2003	1.09861	0.225924	0.056649	8.64206	0.4959	0.115725	15.5646	7.77954	6.26149	0.00025943
234	2003	0	0.581466	0.055556	8.28147	0.3675	0.111657	15.4963	7.55538	7.43662	0.00014687
235	2003	0	0.425543	0.057231	8.2963	0.3444	0.107431	15.7846	8.17976	6.03069	0.00031512
236	2003	0	0.513101	0.048478	8.78936	0.4981	0.125038	14.365	6.9575	5.97635	0.00042255
237	2003	0	0.420084	0.028679	8.02322	0.2063	0.139386	15.2994	7.1624	5.28257	0.00024484
238	2003	1.38629	0.860804	0	8.29054	0.3419	0.0950754	15.468	7.7012	6.00141	0.00010286
239	2003	2.77259	0.277073	0.028587	9.30219	0.5039	0.132028	15.7286	8.34985	8.40088	0.00046152
240	2003	0	0.334792	0.309038	8.28299	0.5774	0.149517	15.2441	8.27741	2.63906	0.00028783
241	2003	0.693147	0.781317	0.0082	8.34451	0.3923	0.125743	16.0661	7.73936	6.96319	0.00029233
242	2003	0	0.599418	0.024201	8.02027	0.4209	0.193855	15.0488	6.64379	3.73767	0.00063999
243	2003	4.07754	0.694984	0.010874	9.69966	0.4651	0.0966886	15.6807	9.23619	8.54714	0.00033312
244	2003	1.60944	0.617789	0.051282	8.52536	0.5021	0.146429	15.7727	8.53425	7.97625	0.0002475
245	2003	0	0.367158	0.036895	9.53914	0.6575	0.109483	14.7012	7.63143	6.74288	0.00028624
246	2003	0	0.44572	0.007292	8.20576	0.2027	0.181593	14.8182	7.22987	5.93225	0.00045361
247	2003	0	0.289381	0.028043	7.77065	0.2979	0.206234	15.7311	6.39863	4.35671	0.00057812
248	2003	0	0.471891	0.008803	8.21933	0.2995	0.310615	14.075	6.91902	5.26786	0.00246589
249	2003	0	0.298684	0.016418	8.02486	0.2973	0.282748	14.6392	7.27242	6.09582	0.00097539
250	2003	0	0.834405	0.004556	8.07028	0.3109	0.243133	14.5824	7.43013	4.57471	0.00078601
251	2003	4.20469	0.541695	0.001286	9.41189	0.4415	0.076861	16.4455	8.65347	10.1487	0.00015707
252	2003	0.693147	0.571124	0.320078	8.6663	0.4777	0.108586	13.9725	6.7511	1.79176	0.00020335
253	2003	0	0.620153	0.015868	8.87235	0.5054	0.0695458	15.4987	7.5251	7.34343	0.00031365
254	2003	3.29584	0.365602	0.01668	8.69283	0.4284	0.0827988	15.9038	7.67369	8.10591	0.00011751
255	2003	1.09861	0.169824	0.131012	8.26616	0.3973	0.0972805	15.8598	7.06817	7.41938	0.00026463
256	2003	0	0.600158	0.167384	8.85737	0.6158	0.227457	15.0542	6.68462	6.80239	0.00049944
257	2003	0	0.30087	0.015013	8.38981	0.3461	0.113465	15.261	7.27794	6.44254	0.00023066
258	2003	0	0.42713	0.067996	8.29079	0.5701	0.185039	15.5636	7.72268	7.31842	0.00059014
259	2003	0	0.42461	0.012688	8.16849	0.2459	0.142176	15.1203	8.2123	4.31749	0.00044594
260	2003	0	0.656636	0.05031	8.06715	0.297	0.158461	15.0762	6.02102	4.56435	0.00039555
261	2003	3.04452	0.557013	0.023114	9.58466	0.5286	0.0831055	15.4397	8.50265	7.71913	0.00035698
262	2003	0	0.747807	0	9.82135	0.8133	0.104019	11.9184	7.25912	3.91202	0.0001133
263	2003	0	0.135109	0.004728	9.37492	0.7175	0.108469	13.3047	6.89568	9.88749	0.00017172
264	2003	0	0.31063	0.13481	8.70417	0.5268	0.120482	14.9437	7.53796	6.27288	0.00016422
265	2003	0	0.495462	0.004023	8.0507	0.4044	0.190922	15.4152	7.19369	2.89037	0.00022497
266	2003	0	0.738022	0.024178	8.44849	0.334	0.145056	14.8595	6.89264	5.93754	0.00011665
267	2003	0.693147	0.4436	0.020571	8.79316	0.3308	0.136175	14.3101	6.47851	4.43082	0.00057781
268	2003	0	0.282713	0.14298	8.19616	0.3761	0.191989	14.9152	7.43485	9.94223	0.00056696
269	2003	0	0.411826	0.061602	9.31163	0.4294	0.120524	13.9816	7.19971	6.24998	0.00044336
270	2003	0.693147	0.882433	0.04913	8.16423	0.4453	0.201517	15.1836	7.40367	3.21888	0.00062882
271	2003	0	0.585392	0.004094	7.54539	0.2551	0.292307	15.2408	7.26193	3.84863	0.00082254
272	2003	0	0.212412	0.069638	7.76047	0.3149	0.304388	15.1025	7.78322	4.04305	0.00081568
273	2003	0.693147	0.312875	0.020369	8.86926	0.4678	0.132281	14.6714	7.50832	9.51346	0.00018366
274	2003	1.79176	0.781445	0.192294	9.37484	0.4745	0.12159	14.5337	7.54812	7.92335	0.0002513
275	2003	0	0.375448	0.04013	9.17916	0.5793	0.124215	13.6048	6.39526	6.4151	0.00023262
276	2003	1.09861	0.560562	0.006143	8.69064	0.5479	0.110183	14.5696	7.45991	8.69751	0.00016295
277	2003	0	0.82383	0.015444	7.6009	0.305	0.406346	14.8087	6.44095	4.09434	0.00075012
278	2003	0	0.467665	0.00113	8.50936	0.4441	0.185721	14.1591	2.3979	10.898	0.00016027
279	2003	2.83321	0.612171	0.034783	9.89847	0.3547	0.0855529	14.9383	9.00457	6.632	0.00018479
280	2003	1.60944	0.818904	0.472028	10.8389	0.8538	0.0666715	12.6714	6.82871	4.09434	0.00042123
1	2004	3.29584	0.257152	0.007791	9.79093	0.4863	0.056915	16.4865	9.182	10.2665	0.00023435
2	2004	2.70805	0.341718	0.127868	10.0417	0.5626	0.0599862	15.9388	7.70239	10.6296	0.00013724
3	2004	1.79176	0.524613	0.008113	9.71202	0.4133	0.0756082	15.0755	7.45588	9.90449	0.00010541
4	2004	1.09861	0.361519	0.143684	9.29532	0.5215	0.0679878	16.3064	8.98298	9.27238	0.00016327
5	2004	1.38629	0.405356	0.074197	9.1581	0.5705	0.0647618	16.0439	8.18741	9.27697	0.00012461
6	2004	1.94591	0.457142	0.003982	9.23611	0.4898	0.0622402	16.4088	8.65069	9.60555	8.714e-05
7	2004	2.19722	0.359043	0.052006	9.09257	0.4865	0.131709	15.3763	8.53997	7.99227	0.00030067
8	2004	1.60944	0.290919	0.053368	9.03026	0.4963	0.125779	15.1471	7.91758	9.19065	0.00036425
9	2004	2.3979	0.429028	0.01767	9.36383	0.5018	0.064848	15.9197	4.07754	9.02112	0.00025539
10	2004	1.38629	0.472916	0	9.65284	0.5381	0.0655402	15.545	8.53913	9.05591	0.00031167
11	2004	1.09861	0.460738	0	9.34575	0.5307	0.0613337	15.4746	7.92166	9.10131	0.00021232
12	2004	3.2581	0.385706	0.101225	9.84182	0.5454	0.0892871	15.687	8.71378	8.52695	0.0002434
13	2004	1.09861	0.389817	0.304857	9.19766	0.5966	0.121331	15.3084	8.10327	7.40367	0.00043285
14	2004	1.38629	0.426151	0.422951	9.36897	0.6202	0.10489	14.219	8.76764	6.18929	0.00027525
15	2004	0	0.226828	0.186834	9.20311	0.633	0.109127	15.2571	7.74875	5.7462	0.00032248
16	2004	1.38629	0.312034	0.338731	9.31902	0.6352	0.0955885	14.9065	8.95893	3.58352	0.00031614
17	2004	0	0.200811	0.264456	9.18379	0.5711	0.109478	14.6784	8.63266	8.32506	0.00013222
18	2004	0.693147	0.45719	0.21479	9.02401	0.5522	0.120119	15.2059	8.31148	6.41346	0.00013784
19	2004	1.09861	0.210136	0.006105	8.91745	0.5999	0.100694	15.7607	6.70278	6.82329	0.00013984
20	2004	0.693147	0.169848	0.08274	8.37263	0.4453	0.236429	15.2582	7.64362	2.63906	0.00036561
21	2004	0	0.520375	0.120549	9.12924	0.6533	0.11682	15.5935	8.16087	6.08222	0.00019525
22	2004	0.693147	0.319373	0.073394	8.54617	0.6015	0.192883	15.5662	7.16175	8.97557	0.00040259
23	2004	2.07944	0.413327	0.001262	10.1781	0.4327	0.103141	15.1927	8.36863	10.0833	0.00013064
24	2004	1.79176	0.37822	0.031376	10.275	0.5724	0.10015	14.8903	9.49908	10.0854	0.00031167
25	2004	0.693147	0.294723	0.300518	9.90753	0.7321	0.122203	13.2571	8.01051	6.91968	0.00028676
26	2004	2.19722	0.3654	0.125368	8.87207	0.3987	0.181667	15.4195	8.87319	6.2672	0.00032052
27	2004	0.693147	0.375793	0.034667	9.09829	0.3502	0.138718	15.0287	8.25393	7.47364	0.00046701
28	2004	0	0.46211	0.161871	10.1659	0.5943	0.123658	14.1156	8.47771	8.65748	0.00030338
29	2004	1.38629	0.465326	0.092483	9.16931	0.279	0.183801	14.7964	9.39963	7.5148	0.00036862
30	2004	0	0.287947	0.021877	9.28489	0.3485	0.152016	14.4247	7.776	7.79934	0.00087235
31	2004	0.693147	0.536471	0.011433	8.81878	0.4421	0.231641	14.6005	7.67245	5.84644	0.00045257
32	2004	4.15888	0.486852	0.017635	10.2215	0.4948	0.0903387	16.0754	9.59028	12.3978	0.00047583
33	2004	4.39445	0.420522	0.004575	10.4624	0.5012	0.0868137	15.8219	8.88931	12.3029	0.00022617
34	2004	2.83321	0.309279	0.023008	10.2716	0.592	0.063615	15.0553	8.81109	9.86584	0.00013956
35	2004	1.94591	0.42783	0.12351	9.71938	0.6036	0.10514	14.5276	7.56723	8.08948	0.0003728
36	2004	0.693147	0.220101	0.067921	9.83906	0.5932	0.111808	14.2321	8.35458	8.4375	0.00032663
37	2004	1.38629	0.211768	0.023896	9.39682	0.3906	0.107014	14.6706	6.12249	9.06485	0.00083819
38	2004	2.07944	0.232591	0.002436	9.31946	0.3871	0.0991539	15.0146	5.03695	8.50269	0.00048292
39	2004	1.60944	0.469415	0.009621	9.53727	0.5344	0.0950026	14.6526	5.44674	9.70009	0.00023874
40	2004	1.09861	0.302438	0.270166	8.79331	0.392	0.187301	14.5898	8.12293	7.65302	0.00044759
41	2004	2.48491	0.324296	0.003829	9.6742	0.548	0.0875782	14.3405	8.00965	8.34546	0.00031101
42	2004	1.60944	0.640003	0.219819	10.2952	0.6854	0.0674692	14.0785	6.67879	7.80873	0.00016762
43	2004	1.09861	0.284153	0.189685	8.88239	0.415	0.127787	14.7819	7.82365	8.94246	0.00072666
44	2004	0.693147	0.33474	0.040826	8.42024	0.4006	0.207036	15.154	8.12073	7.79729	0.00038355
45	2004	1.38629	0.587443	0.097187	9.28517	0.5059	0.100135	14.7017	6.32972	7.68662	0.00017521
46	2004	3.55535	0.408397	0.010011	9.96576	0.4834	0.0656477	16.1583	8.44542	10.2659	0.00012905
47	2004	1.94591	0.22668	0.037852	9.69517	0.4523	0.0819796	15.3485	3.52636	8.80102	0.00024968
48	2004	1.09861	0.277204	0.019508	9.0524	0.3042	0.0986304	14.9517	7.89123	7.01121	0.00021975
49	2004	0.693147	0.384839	0.257646	8.99603	0.3778	0.176374	13.9256	7.30932	6.50129	0.00020987
50	2004	0	0.403901	0.03122	9.16566	0.4522	0.122477	14.6045	8.01538	7.03703	0.00051194
51	2004	0.693147	0.255998	0.12721	8.92638	0.4518	0.209746	13.9978	7.56955	6.70564	0.00049987
52	2004	0	0.244271	0.230013	9.22671	0.489	0.0821336	14.7633	3.66356	6.93537	9.061e-05
53	2004	0	0.243299	0.015849	8.826	0.3626	0.184584	14.4364	2.70805	4.61512	0.0009416
54	2004	4.66344	0.249037	0.007752	9.76784	0.3826	0.089473	16.3014	6.64898	10.1405	0.00038228
55	2004	0.693147	0.432962	0.000716	8.92917	0.3692	0.0970276	15.4685	8.34989	7.68064	0.00017443
56	2004	0.693147	0.413327	0.250885	9.21314	0.4144	0.0719956	14.3883	7.13165	6.80793	0.00017617
57	2004	0.693147	0.41679	0.315441	9.16084	0.4334	0.109335	14.0284	2.07944	4.00733	0.00018498
58	2004	1.38629	0.541765	0.197333	9.11019	0.435	0.104446	14.221	4.73445	6.58755	0.00017053
59	2004	2.07944	0.414778	0.208979	10.772	0.8458	0.0404863	15.0622	7.04259	7.7878	3.259e-05
60	2004	1.09861	0.243852	0.01129	9.03634	0.4565	0.139603	13.9399	5.82931	5.86079	0.00056226
61	2004	1.60944	0.185213	0.034007	9.17004	0.2783	0.105333	14.9141	5.15329	5.34233	0.00021964
62	2004	0	0.237103	0.581274	9.30511	0.5323	0.0917119	13.656	7.69041	7.28345	0.00026524
63	2004	1.38629	0.285698	0.024758	9.32081	0.4238	0.0955151	14.7858	7.44196	8.32458	0.00022601
64	2004	1.38629	0.283319	0.060057	8.72826	0.2068	0.154186	14.54	4.18965	6.48311	0.00027432
65	2004	1.60944	0.647414	0.001099	8.87389	0.2597	0.0928618	15.5408	7.41862	7.33954	0.00014562
66	2004	5.01728	0.388335	0.004027	10.4058	0.5262	0.100353	16.2022	9.29312	12.4553	0.00068429
67	2004	3.21888	0.424672	0.00019	10.8747	0.576	0.0608946	15.4936	7.64874	12.1799	0.00010804
68	2004	3.09104	0.362552	0.164001	9.39308	0.495	0.0611255	16.4176	7.15618	10.3222	0.00015514
69	2004	3.3673	0.464608	0.000843	10.363	0.5885	0.0687462	15.3232	7.64731	10.9682	0.00016382
70	2004	3.49651	0.311446	0.00044	10.9681	0.6574	0.0675743	15.7025	8.25764	13.0494	0.00012354
71	2004	2.63906	0.418084	0.002602	9.66815	0.5417	0.0617005	15.8407	7.98786	11.5326	0.0001933
72	2004	1.09861	0.299409	0.051236	9.09279	0.4522	0.0780193	15.689	6.18621	10.0333	0.0002971
73	2004	1.94591	0.240935	0.002086	9.16921	0.4707	0.0790604	15.7169	8.08456	9.12859	9.921e-05
74	2004	2.56495	0.396531	0.015651	9.29908	0.449	0.0627001	15.9225	9.00282	9.5617	0.00010707
75	2004	2.30259	0.49455	0.060807	9.76187	0.5327	0.0624575	15.3853	7.84893	11.2276	0.00015112
76	2004	2.30259	0.479804	0.009135	10.2831	0.5896	0.0564865	14.9663	6.51471	10.9325	0.00021827
77	2004	2.70805	0.383202	0	9.54781	0.5396	0.0701737	15.4357	8.59526	10.552	0.0002371
78	2004	0	0.242245	0.0012	8.77369	0.4224	0.0974573	15.7969	6.54535	7.23993	5.244e-05
79	2004	4.82831	0.491027	0.001359	10.5677	0.53	0.0777846	16.0716	9.16346	11.8564	0.00032501
80	2004	3.21888	0.357527	0.000141	10.5758	0.5701	0.100068	15.7495	9.02425	12.2564	0.00029379
81	2004	2.3979	0.238356	0.003304	9.84406	0.5676	0.0593954	15.9654	8.40872	9.94827	0.00038365
82	2004	2.19722	0.392854	0.000434	10.3579	0.6045	0.0568436	15.1217	9.25119	11.5346	0.00047194
83	2004	2.48491	0.390103	0.035341	10.0418	0.548	0.0618122	14.8276	9.53344	11.0206	0.00018775
84	2004	2.63906	0.406933	0.004743	10.3174	0.5988	0.0490955	15.3966	7.7424	11.3187	0.00041952
85	2004	1.79176	0.394895	0.000311	9.98521	0.5633	0.0697323	15.4	6.29527	10.6686	0.00040138
86	2004	1.60944	0.39692	0.002857	9.35617	0.4922	0.118004	14.6167	1.94591	7.64012	0.0003577
87	2004	0.693147	0.277543	0.005474	9.99218	0.4306	0.13643	13.6797	8.76857	7.71913	0.00064139
88	2004	2.3979	0.364163	0.000794	9.96067	0.5844	0.0674326	15.4573	8.73504	10.3188	0.00053016
89	2004	0.693147	0.245404	0.014095	9.26691	0.4687	0.146189	14.6429	6.63463	7.62706	0.00101335
90	2004	3.2581	0.575607	0	9.50137	0.504	0.0967616	15.8345	7.03791	9.81744	0.00021808
91	2004	1.38629	0.230212	0.000947	9.6416	0.5849	0.0841954	15.001	8.12029	9.24387	6.839e-05
92	2004	0	0.346167	0.000473	8.93866	0.4129	0.0770056	15.4051	6.72982	7.82804	0.00017067
93	2004	1.09861	0.406242	0.410708	9.12967	0.5216	0.0928402	15.0117	6.94312	7.53903	4.849e-05
94	2004	1.09861	0.23108	0.132626	9.9682	0.6929	0.0819238	14.2754	6.62407	8.57735	0.00012826
95	2004	0	0.487053	0.540194	9.00981	0.5502	0.0749258	14.9611	7.77041	6.81235	0.00015195
96	2004	0	0.246025	0.033333	9.86178	0.6349	0.0885225	13.761	6.79682	6.30445	0.00034962
97	2004	0.693147	0.588583	0.005618	8.77694	0.4662	0.101785	15.83	7.30653	7.40123	0.00017652
98	2004	0	0.237699	0.003175	9.10509	0.3585	0.124041	14.2034	3.13549	7.3518	0.00027277
99	2004	0.693147	0.215556	0.021435	8.91261	0.4052	0.0755008	15.5687	6.27288	7.16935	0.00023563
100	2004	1.09861	0.293169	0	7.84737	0.2605	0.135069	16.3916	6.02587	7.85709	0.00031824
101	2004	0.693147	0.23822	0.119887	8.31777	0.2448	0.0859371	15.9857	5.45104	6.77765	0.0001494
102	2004	1.09861	0.374015	0.002294	8.2335	0.3466	0.127293	15.7876	4.7185	7.48549	0.00033979
103	2004	0	0.213636	0	8.36614	0.2642	0.0836826	15.7573	5.72359	6.70319	0.00010149
104	2004	0.693147	0.265038	0.018678	8.86813	0.394	0.137655	14.3872	7.9248	7.24637	8.547e-05
105	2004	0	0.32015	0.010761	9.08171	0.4327	0.0933256	14.7808	5.63121	7.03615	0.00013961
106	2004	2.70805	0.471373	0.001596	10.0624	0.5102	0.0495388	15.9589	8.87179	11.0126	0.00027046
107	2004	3.04452	0.445646	0.000159	10.6003	0.5932	0.115022	14.8136	7.58528	10.9512	0.0005797
108	2004	0.693147	0.395407	0.00718	9.31578	0.506	0.0565958	15.2046	5.17048	8.58504	0.00031217
109	2004	0	0.257553	0.029126	9.5685	0.4408	0.0661837	14.9962	4.81218	8.04109	0.00035174
110	2004	1.94591	0.248824	0.010593	9.96458	0.535	0.044746	16.0191	7.55486	11.0277	0.00019252
111	2004	1.09861	0.272544	0.00846	9.64173	0.4134	0.0443619	15.5104	5.42935	10.1277	0.00013005
112	2004	0.693147	0.256663	0.007	9.32447	0.3474	0.0675271	15.0519	4.86753	8.51519	0.00024682
113	2004	1.38629	0.323418	0.07512	9.45658	0.4423	0.0782208	15.1518	7.3792	8.04045	0.00033617
114	2004	1.38629	0.22427	0.001924	9.2268	0.3659	0.0732981	15.1075	6.20859	7.17166	0.00033038
115	2004	2.89037	0.332407	0	9.75487	0.5244	0.0677351	15.9507	5.93754	11.1782	0.00020793
116	2004	1.09861	0.544564	0.042272	9.29118	0.5393	0.0872976	14.4485	3.91202	7.2563	0.00025859
117	2004	0.693147	0.211482	0.150812	9.14942	0.5936	0.115121	14.5108	7.35327	8.54267	0.00036162
118	2004	1.09861	0.17868	0.015224	8.95261	0.4855	0.107817	15.6293	6.68211	10.222	0.00029459
119	2004	0	0.361329	0.016848	9.40195	0.5503	0.0959448	13.9312	5.24702	8.54811	0.00029552
120	2004	0.693147	0.524958	0.005814	9.10398	0.4915	0.106347	14.072	5.66296	8.182	0.000193
121	2004	1.60944	0.249342	0.038838	8.51138	0.3336	0.141944	16.1644	7.09423	10.7538	0.00039571
122	2004	0	0.224898	0.030474	8.59169	0.3667	0.153094	15.4729	5.56452	9.51834	0.0001787
123	2004	1.38629	0.230712	0.116722	8.60831	0.3851	0.127476	15.5452	6.63988	9.46754	0.00030603
124	2004	0.693147	0.418136	0.002422	8.59582	0.4216	0.137541	15.2997	4.29046	8.37355	0.00030513
125	2004	0.693147	0.466754	0.018531	8.47366	0.4103	0.142734	15.9523	5.26269	9.49009	0.00021424
126	2004	3.46574	0.450826	0.009129	10.2259	0.4586	0.0627028	16.1622	6.17614	9.81504	0.00018896
127	2004	4.04305	0.421661	0.004661	10.2453	0.5414	0.0760799	16.0413	8.74449	12.8477	0.00011776
128	2004	2.48491	0.429128	0.074749	10.2999	0.6474	0.050815	15.3459	8.59414	10.3398	0.00057581
129	2004	1.38629	0.416458	0.251482	9.53322	0.6136	0.0610352	15.376	5.57973	8.96201	0.00022531
130	2004	3.4012	0.39502	0.466854	10.8236	0.8075	0.0611443	14.6693	4.67283	9.69104	0.00179389
131	2004	2.07944	0.48158	0.067007	10.1339	0.567	0.0564387	15.8197	7.84893	12.1317	0.0001368
132	2004	2.30259	0.478545	0.016769	9.5941	0.5484	0.0590471	16.0595	5.36598	10.5231	0.00015926
133	2004	1.38629	0.339085	0.21582	9.53003	0.5161	0.0664454	16.0512	7.56735	9.59744	0.00015442
134	2004	2.19722	0.295612	0.257913	9.4986	0.5274	0.0703426	15.5129	2.56495	8.99194	0.00019724
135	2004	1.09861	0.535031	0.007178	10.614	0.6109	0.0580091	14.8546	6.8533	9.84427	6.879e-05
136	2004	1.60944	0.394076	0.009676	9.53784	0.4929	0.0474973	14.9987	5.41165	8.67403	0.00012662
137	2004	1.60944	0.314224	0.030208	9.21034	0.5247	0.0667197	16.2616	8.20715	9.12956	0.00020474
138	2004	1.38629	0.274328	0.003811	9.43684	0.5252	0.0586183	15.4997	7.67914	10.3214	0.0002552
139	2004	2.19722	0.385783	0	9.22365	0.5493	0.0708231	15.6205	7.2476	8.65643	0.00037123
140	2004	2.3979	0.321014	0.009993	9.55634	0.5776	0.0709878	15.209	3.2581	8.08487	0.00010915
141	2004	1.60944	0.369939	0.003306	8.33327	0.4024	0.110151	16.2196	3.95124	9.27669	0.00015853
142	2004	3.21888	0.378323	0.06487	9.96331	0.5356	0.078602	16.254	3.21888	10.0942	0.00016242
143	2004	1.94591	0.271582	0	8.89481	0.3773	0.0875759	15.6733	7.52363	7.49665	0.00019494
144	2004	2.30259	0.281331	0.02042	9.56128	0.5875	0.0694028	15.9835	6.58719	9.09381	9.545e-05
145	2004	1.38629	0.51806	0.25089	9.16931	0.5816	0.0752758	15.611	6.10863	7.88983	0.00017475
146	2004	1.38629	0.363347	0.026043	9.07647	0.5651	0.0911152	15.6801	8.17572	8.04206	0.00027704
147	2004	0	0.298681	0.297087	9.29963	0.5366	0.0804341	14.5032	6.85964	7.2485	0.00020916
148	2004	1.79176	0.330047	0.007104	9.03765	0.5018	0.0884874	15.9027	8.4795	8.42574	0.00013672
149	2004	0.693147	0.320853	0.111393	9.50495	0.5984	0.0758304	15.3936	8.37201	8.75163	0.00018477
150	2004	1.79176	0.548121	0.239816	9.09706	0.5918	0.0802074	15.5284	3.49651	7.98105	0.00036198
151	2004	1.38629	0.592733	0.062051	9.35167	0.5934	0.0574865	15.562	7.62075	8.05769	0.00015916
152	2004	0.693147	0.388721	0.002616	9.31668	0.601	0.0737839	14.9896	2.48491	8.79437	0.00018565
153	2004	1.60944	0.494952	0.247668	9.42674	0.5758	0.0848008	14.8871	8.472	8.65835	8.884e-05
154	2004	1.09861	0.294245	0.050744	9.03241	0.482	0.0638695	16.1554	5.3799	8.24565	0.00011698
155	2004	1.38629	0.433908	0.054593	8.63284	0.3824	0.0878867	16.2767	3.98898	7.74197	0.00019612
156	2004	0.693147	0.468572	0.006846	8.62209	0.3893	0.0974039	16.0366	6.38182	8.14002	0.00023488
157	2004	1.38629	0.340889	0	8.49944	0.4088	0.0804529	16.5066	5.61677	7.79893	0.00015173
158	2004	0.693147	0.573309	0.001452	8.59063	0.3905	0.0897456	16.1957	5.9162	7.85438	0.00022475
159	2004	4.89035	0.223492	0.000142	10.1251	0.4617	0.0729115	16.5593	8.75794	11.9317	0.00033482
160	2004	1.38629	0.327716	0.117626	9.43036	0.5396	0.0579958	15.1595	7.13409	9.90593	0.00016152
161	2004	2.07944	0.293334	0.003428	9.04935	0.554	0.0924584	15.3406	5.31812	8.22951	0.00011342
162	2004	1.38629	0.427684	0.025197	9.60252	0.5621	0.0661152	15.2129	6.96602	9.13831	0.00013046
163	2004	1.38629	0.178561	0.000932	9.17378	0.4643	0.059642	15.6692	5.76519	8.98882	0.00018301
164	2004	0	0.446299	0.075613	9.51185	0.5223	0.0557173	14.1549	4.02535	8.6871	0.00020998
165	2004	1.38629	0.536851	0.013889	9.4462	0.4583	0.0512957	15.0259	5.00395	8.75227	6.509e-05
166	2004	0.693147	0.236073	0.033931	8.92332	0.4181	0.0636605	15.6858	5.22575	8.91099	0.00020195
167	2004	1.60944	0.345657	0.003178	8.81966	0.4259	0.0793961	15.902	7.59589	8.7055	0.00017488
168	2004	1.60944	0.402344	0.003611	8.69283	0.4499	0.0835832	16.1023	7.12528	8.64945	0.00022248
169	2004	0	0.239971	0.015393	8.90707	0.4708	0.0845205	15.2224	4.82831	8.55063	0.00014976
170	2004	0.693147	0.373736	0.007463	8.93248	0.4639	0.0603722	14.9241	4.8752	7.14913	6.959e-05
171	2004	3.66356	0.393677	0.015595	9.80013	0.445	0.0886813	16.064	7.55014	10.822	0.00026581
172	2004	2.48491	0.379178	0.008104	9.44423	0.4891	0.0865394	15.2888	5.93489	9.45556	0.00017437
173	2004	2.30259	0.346536	0.02473	9.43148	0.4316	0.0729537	15.1665	6.13773	9.21383	0.00015385
174	2004	1.38629	0.264707	0.039015	9.01238	0.3593	0.0720565	15.859	6.14847	9.46359	0.00014405
175	2004	1.38629	0.46039	0.046324	8.53562	0.2931	0.114001	15.8927	6.46925	7.61972	0.00015983
176	2004	2.30259	0.293238	0.002167	9.37042	0.4524	0.071588	15.6184	7.44132	9.07818	0.00012417
177	2004	0	0.280009	0.019489	9.30692	0.4068	0.0714965	15.5512	7.21891	9.38698	0.00011142
178	2004	0.693147	0.211449	0.021053	8.80807	0.2707	0.123692	14.2915	2.83321	7.46164	0.00023311
179	2004	0	0.433379	0.001542	8.85252	0.2921	0.091915	15.372	6.38182	7.79111	0.00019733
180	2004	1.09861	0.359798	0.130468	9.13281	0.4184	0.102775	15.4644	4.33073	9.60035	0.00020553
181	2004	1.09861	0.192663	0.015764	8.7863	0.2852	0.100239	15.6747	4.11087	8.93142	0.00024127
182	2004	0.693147	0.226848	0.019734	8.68101	0.2973	0.105359	15.4201	5.04343	8.23483	0.00010885
183	2004	1.38629	0.346658	0.059652	8.86827	0.4494	0.0911678	15.4312	4.04305	7.36074	0.00025336
184	2004	5.00395	0.389621	0.00108	10.9379	0.4416	0.0992119	16.5567	9.89963	12.3887	0.00060234
185	2004	1.38629	0.212874	0.047655	9.36392	0.4789	0.136738	15.221	7.20714	9.56641	0.00034371
186	2004	5.34233	0.462979	0.000219	10.9899	0.6159	0.112857	15.532	7.69758	12.3673	0.00040183
187	2004	2.19722	0.464509	0.000969	11.0815	0.5701	0.0931577	14.1156	8.40402	10.7584	0.00078348
188	2004	1.94591	0.337769	0.000673	9.42714	0.5032	0.0731031	15.8429	6.37673	8.96546	0.00030591
189	2004	3.2581	0.373383	0.002449	10.7685	0.5782	0.0790399	15.5254	8.84015	11.1438	0.00102399
190	2004	2.30259	0.332888	0.000284	9.99296	0.5021	0.0570138	15.412	8.36124	10.8436	0.00034497
191	2004	2.3979	0.283051	0.018519	9.18328	0.4443	0.0802159	16.3183	7.69348	8.87291	0.00017989
192	2004	1.38629	0.232358	0.008262	9.32456	0.3562	0.055914	16.186	5.42935	8.67659	0.00010422
193	2004	1.38629	0.25481	0.005905	9.54288	0.3564	0.0647773	15.4299	7.38337	10.7834	0.00028131
194	2004	1.94591	0.354523	0.000561	10.0708	0.5706	0.0670592	15.321	7.26193	11.4418	0.00024812
195	2004	1.09861	0.327376	0.008029	8.81507	0.4247	0.154774	15.7214	4.64439	9.95821	0.00038654
196	2004	0.693147	0.207197	0.010595	9.0457	0.3804	0.0782569	15.2844	4.15888	9.10964	0.0002096
197	2004	1.79176	0.224606	0.012739	8.55391	0.3804	0.173264	15.225	3.63759	9.6844	0.00063563
198	2004	0	0.263927	0.003606	9.25846	0.3795	0.074864	15.0443	7.42774	8.65696	0.00025524
199	2004	0.693147	0.239256	0	8.92052	0.4166	0.126621	15.4279	6.87626	9.00196	0.000348
200	2004	2.48491	0.208847	0.000545	11.1844	0.5545	0.0814988	15.2832	8.19836	12.6229	0.00055579
201	2004	1.94591	0.474562	0	10.6921	0.6498	0.0707702	14.7458	7.68708	10.8391	0.00026846
202	2004	1.09861	0.354933	0.000855	9.24048	0.4875	0.0734754	15.0588	6.2804	8.66991	0.0001767
203	2004	1.60944	0.419299	0	9.1124	0.5155	0.0535606	16.0034	3.98898	9.03515	0.00029964
204	2004	0	0.199115	0.028674	9.0702	0.4047	0.0770358	15.132	7.93845	7.65823	0.00036064
205	2004	2.94444	0.262208	0.00228	9.11888	0.3141	0.105491	16.0068	7.10661	8.95777	0.0002622
206	2004	1.94591	0.208044	0.035139	9.34505	0.5305	0.108309	15.2042	5.65599	8.30598	0.00027095
207	2004	2.3979	0.323661	0.010838	9.1313	0.3693	0.09914	15.4939	2.70805	7.83162	0.00034391
208	2004	1.09861	0.240407	0.012591	8.79392	0.3883	0.112602	15.2078	6.54822	9.29652	0.00012989
209	2004	0.693147	0.259824	0.014768	9.30465	0.328	0.0903906	14.5276	5.2832	7.58731	0.00014454
210	2004	0	0.225194	0.013051	9.27444	0.3713	0.108018	13.8055	5.04986	6.43775	7.328e-05
211	2004	0	0.373145	0.021331	8.54306	0.2693	0.0961405	15.1486	4.57471	7.84815	0.00013112
212	2004	0	0.161934	0.002926	8.15622	0.2951	0.111769	15.6712	7.86442	8.0097	4.975e-05
213	2004	0	0.402516	0.001278	8.52932	0.3872	0.0892362	15.8665	5.0689	6.88244	6.87e-05
214	2004	0	0.147593	0.040646	8.62407	0.4329	0.14897	15.1791	4.96284	7.43485	0.00017995
215	2004	0	0.348222	0.003641	8.80807	0.3602	0.100026	14.9019	3.8712	7.52348	0.00017994
216	2004	0	0.36352	0.048165	8.42639	0.3485	0.162784	15.2713	4.85981	6.286	0.00036001
217	2004	0	0.294987	0.042573	8.68879	0.3661	0.110976	14.9018	5.95064	4.26268	0.00020453
218	2004	0	0.198795	0.025876	8.63533	0.266	0.160132	14.4632	5.37064	6.24028	0.000174
219	2004	2.70805	0.561984	0.001603	9.79412	0.326	0.098279	14.8496	8.22175	10.374	0.00014703
220	2004	0	0.490373	0.004839	9.16304	0.2318	0.152647	13.5714	3.73767	9.30055	0.00027573
221	2004	4.31749	0.283405	0.005923	9.9416	0.4676	0.0715743	16.4665	5.12396	10.8599	0.00022263
222	2004	0.693147	0.454133	0.022087	9.11129	0.4168	0.0822247	14.977	5.96615	7.5984	0.00034851
223	2004	1.38629	0.214604	0.120336	9.78869	0.7249	0.123358	14.064	3.3322	6.23832	0.00066573
224	2004	0.693147	0.412296	0.004036	8.7294	0.3875	0.102382	15.4284	6.45363	6.70564	0.00027319
225	2004	1.09861	0.296452	0.020545	9.31964	0.4767	0.0751053	15.0981	8.17313	8.44269	0.00017138
226	2004	1.79176	0.319329	0.00423	9.0608	0.3795	0.0979145	15.5525	5.23111	8.17075	0.00029102
227	2004	1.09861	0.212482	0.155862	8.47408	0.296	0.184126	15.0103	5.72031	5.20401	0.00039224
228	2004	0.693147	0.250622	0.005831	8.596	0.3426	0.102037	15.2758	6.13773	6.39359	0.0001266
229	2004	0	0.144885	0.049554	8.72518	0.4592	0.100111	15.2976	5.9135	6.42972	0.00022173
230	2004	1.60944	0.221399	0.08408	8.97512	0.4977	0.121231	15.0024	4.85981	8.53543	0.00032283
231	2004	0	0.250453	0.001239	8.53719	0.3112	0.133535	16.0071	6.29895	6.22456	0.00034713
232	2004	0.693147	0.259873	0.018987	8.867	0.4446	0.10156	15.0543	2.77259	6.55536	0.00011115
233	2004	0.693147	0.138699	0.060992	8.73424	0.4951	0.119922	15.5717	6.35784	5.32301	0.00025356
234	2004	0.693147	0.432749	0.061395	8.47637	0.3731	0.113382	15.5253	6.4708	3.21888	0.00013007
235	2004	0	0.229448	0.06606	8.65172	0.3453	0.123442	15.7815	6.24804	4.14313	0.00029951
236	2004	0	0.404382	0.041943	8.98907	0.5111	0.147569	14.3673	7.06965	5.5835	0.00040135
237	2004	0	0.302455	0.024691	8.33351	0.2043	0.165273	15.3062	5.36598	6.10925	0.00025189
238	2004	1.09861	0.551059	0	8.63195	0.3577	0.0987512	15.3779	5.8861	5.84644	0.00010298
239	2004	2.19722	0.178475	0.014089	9.44802	0.5258	0.135094	15.6466	2.3979	8.96406	0.00045894
240	2004	1.09861	0.250399	0.327803	8.52754	0.6115	0.120424	15.3009	7.9528	3.13549	0.00023826
241	2004	0	0.524594	0.009339	8.50086	0.4182	0.126485	16.0787	5.18739	6.94312	0.00025002
242	2004	1.09861	0.480155	0.026251	8.12029	0.4348	0.202886	15.105	4.09434	4.8828	0.00064472
243	2004	4.04305	0.48093	0.010272	9.84017	0.4818	0.0972266	15.7313	7.46147	8.73681	0.00035313
244	2004	0.693147	0.448872	0.051458	8.70367	0.52	0.137151	15.7959	7.18575	7.03703	0.00018074
245	2004	0	0.281564	0.024087	9.66694	0.6539	0.113294	14.6256	7.7533	6.89366	0.00026289
246	2004	0.693147	0.270065	0.015593	8.31483	0.2184	0.194968	14.8222	7.31673	3.91202	0.00044452
247	2004	0	0.212508	0.033108	7.94591	0.3311	0.224813	15.749	5.2832	4.80402	0.00061852
248	2004	0	0.33433	0.001808	8.40872	0.3178	0.324441	14.17	7.00409	5.86363	0.00110167
249	2004	0.693147	0.244802	0.014366	8.15594	0.3157	0.281377	14.6555	2.07944	6.86971	0.00093797
250	2004	0	0.529958	0.019088	8.19836	0.3366	0.244347	14.5957	7.49202	5.71703	0.00070323
251	2004	4.15888	0.342518	0.001354	9.55258	0.4523	0.0768317	16.4405	8.75358	10.2254	0.00014162
252	2004	0.693147	0.433119	0.319502	8.85367	0.5059	0.108198	13.9199	6.91583	2.77259	0.00024447
253	2004	1.09861	0.444344	0.016713	9.07108	0.5314	0.0660097	15.474	7.65844	7.58934	0.00029754
254	2004	2.83321	0.21039	0.017997	8.84707	0.4354	0.076754	15.8949	7.7971	7.96381	0.00012671
255	2004	0	0.133685	0.136854	8.43966	0.426	0.0923783	15.8442	6.77109	6.81344	0.00018692
256	2004	0.693147	0.480695	0.180276	9.13292	0.6765	0.228996	15.0621	6.8036	4.02535	0.00067896
257	2004	0	0.243442	0.013716	8.54889	0.3637	0.113489	15.2278	7.35258	6.23637	0.00023529
258	2004	0	0.378502	0.0735	8.57301	0.6212	0.178387	15.5351	7.89237	5.42671	0.00067121
259	2004	0	0.315797	0.015768	8.30869	0.2568	0.135387	15.094	5.88888	5.15329	0.00046342
260	2004	0	0.533883	0.043676	8.20139	0.3008	0.150919	15.0524	6.16605	2.48491	0.00039931
261	2004	3.09104	0.437931	0.02109	9.70984	0.5449	0.0810512	15.499	7.96149	7.62266	0.00034915
262	2004	0	0.570759	0.002469	10.1348	0.8488	0.087908	11.9184	7.40588	4.77068	8.776e-05
263	2004	0	0.1316	0.004751	9.82688	0.8034	0.0763006	13.3047	6.91454	10.1538	0.00013914
264	2004	0	0.232773	0.15418	8.88503	0.5499	0.109628	14.9533	7.64075	5.26786	0.00015752
265	2004	0.693147	0.284977	0.077648	8.19395	0.3976	0.211071	14.2139	7.27308	1.09861	0.00021201
266	2004	0	0.546865	0.031746	8.62963	0.343	0.126045	14.8701	7.01596	3.80666	7.684e-05
267	2004	0.693147	0.337128	0.023307	8.95983	0.3515	0.126357	14.3035	6.57011	4.06044	0.00052745
268	2004	0	0.208312	0.123669	8.37147	0.3957	0.186931	14.9217	7.50636	8.2686	0.0005823
269	2004	0	0.626064	0.06785	9.4428	0.4619	0.107908	13.9844	7.27275	6.22258	0.00038691
270	2004	0	0.565812	0.048304	8.34925	0.4926	0.19356	15.1704	7.46877	3.58352	0.00056322
271	2004	0	0.362315	0.004004	7.662	0.268	0.311613	15.2707	7.33685	3.95124	0.00073582
272	2004	0	0.2009	0.069638	7.76047	0.3149	0.304388	15.1025	7.78322	6.07304	0.00081568
273	2004	0	0.267187	0.022923	9.04594	0.5009	0.13506	14.7241	7.60012	9.45934	0.00015795
274	2004	1.60944	0.584353	0.196738	9.77951	0.496	0.125189	14.5956	7.63524	8.76092	0.00031328
275	2004	1.09861	0.298389	0.006834	9.41695	0.6265	0.107947	13.6762	6.52491	5.78074	0.00019914
276	2004	0	0.422161	0.004684	9.05486	0.5193	0.152791	14.3043	7.39397	9.27054	0.00027219
277	2004	0	0.526975	0.017673	7.77444	0.2823	0.396789	14.5865	6.58655	10.0612	0.00099004
278	2004	0	0.254534	0.00113	8.50936	0.4441	0.185721	14.1591	2.3979	10.7308	0.00016027
279	2004	2.30259	0.440411	0.034288	10.0354	0.3859	0.0811593	14.9955	9.06283	7.66388	0.00017367
280	2004	0.693147	0.607761	0.504461	11.1076	0.8749	0.0698635	12.7736	6.93411	3.46574	0.00033896
1	2005	3.46574	0.536433	0.007322	9.83473	0.4845	0.0605352	16.4804	9.30303	10.1793	0.00025291
2	2005	2.70805	0.615025	0.130082	10.2402	0.5729	0.0630224	15.8758	6.24028	10.828	0.00012369
3	2005	2.07944	0.860438	0.008951	9.75098	0.3876	0.0897544	15.0864	8.00936	10.0696	0.00012583
4	2005	2.63906	0.656565	0.135666	9.50376	0.503	0.0724486	16.2592	9.0597	9.46653	0.00016833
5	2005	0.693147	0.67674	0.07372	9.21443	0.573	0.0762051	15.9922	8.3222	9.55902	0.00013529
6	2005	3.3673	0.764758	0.003958	9.21234	0.488	0.0803181	16.3568	8.70853	9.26284	0.00011482
7	2005	1.09861	0.468403	0.051768	9.20503	0.4472	0.141168	15.3289	8.61573	7.78197	0.00035884
8	2005	1.79176	0.412028	0.056075	9.28015	0.5094	0.134672	15.1179	7.95473	9.30574	0.00031142
9	2005	1.38629	0.755222	0.073355	9.71601	0.534	0.0556866	15.8471	4.91998	9.57609	0.00019659
10	2005	1.38629	0.808136	0	9.66313	0.5409	0.0772358	15.5038	8.5971	9.87148	0.0003419
11	2005	0	0.693442	0	9.42093	0.5297	0.0756211	15.4268	7.97278	9.24754	0.00018338
12	2005	3.52636	0.584363	0.099472	10.17	0.4686	0.0804322	15.6734	8.21102	8.98256	0.00023982
13	2005	1.09861	0.601766	0.310084	9.38539	0.5386	0.126673	15.3188	7.45318	7.05531	0.0002736
14	2005	1.09861	0.505649	0.431777	9.64082	0.5763	0.100124	14.2545	8.76764	5.14749	0.00025718
15	2005	0.693147	0.534342	0.203125	9.42246	0.5784	0.118871	15.3099	6.79814	6.82002	0.00031499
16	2005	1.60944	0.419669	0.351836	9.57192	0.6416	0.0991002	14.799	8.95893	7.6029	0.00028481
17	2005	0	0.281104	0.266718	9.40047	0.5844	0.111992	14.7248	8.63266	8.88779	0.00014754
18	2005	1.09861	0.636911	0.226552	9.28471	0.524	0.119177	15.2101	7.80359	7.78406	0.00016072
19	2005	1.09861	0.436325	0.006165	9.1562	0.5636	0.0925392	15.7735	5.50085	8.17386	0.00011915
20	2005	0.693147	0.355248	0.082941	8.61595	0.3916	0.224028	15.2303	6.72469	6.12905	0.00030089
21	2005	1.94591	0.476473	0.125174	9.45258	0.6448	0.109461	15.593	7.36397	5.71373	0.0001512
22	2005	0	0.482215	0.123427	9.08251	0.6505	0.146274	15.5471	6.26675	7.20638	0.0002743
23	2005	1.79176	0.569249	0.001327	10.2767	0.3735	0.0819713	15.222	8.48062	10.6053	9.265e-05
24	2005	1.79176	0.490972	0.034201	10.608	0.5302	0.0888467	14.9098	9.57109	10.6167	0.00021774
25	2005	0	0.569024	0.271073	10.2105	0.6301	0.110611	13.251	8.07298	7.31788	0.00020939
26	2005	1.60944	0.50622	0.122483	8.97386	0.3687	0.198925	15.3819	8.93354	6.30445	0.00032915
27	2005	1.79176	0.551105	0.035682	9.27012	0.34	0.149862	15.0102	8.33146	7.80425	0.00039809
28	2005	1.09861	0.48105	0.148254	10.6008	0.5253	0.107625	14.0497	8.58418	10.1633	0.00026478
29	2005	0.693147	0.643402	0.10369	9.38589	0.3032	0.174906	14.7629	9.39963	7.80425	0.00028295
30	2005	0	0.748556	0.023432	9.43827	0.3805	0.157848	14.3931	7.88437	7.82684	0.00078469
31	2005	0	0.703826	0.010691	9.04547	0.4126	0.192703	14.6315	7.76471	4.29046	0.00038574
32	2005	4.58497	0.737364	0.021763	10.3068	0.4349	0.104144	16.1807	9.62276	12.2658	0.00051623
33	2005	4.75359	0.732458	0.004544	10.5505	0.4628	0.0965048	15.8064	9.09717	11.5145	0.00026935
34	2005	2.56495	0.25016	0.02665	10.2866	0.5502	0.0816738	15.0252	8.89116	8.84448	0.00012623
35	2005	1.94591	0.557605	0.124063	9.76262	0.5431	0.13027	14.5136	7.68089	8.34451	0.00040975
36	2005	1.60944	0.5146	0.070248	9.99525	0.5917	0.119874	14.1647	8.40269	8.25739	0.00032159
37	2005	2.30259	0.387781	0.02233	9.51059	0.4112	0.11908	14.4768	6.32615	8.76904	0.00091752
38	2005	2.30259	0.437254	0.00238	9.42521	0.3667	0.111902	15.0197	5.39816	8.80192	0.00047939
39	2005	1.38629	0.752716	0.007766	9.71033	0.5138	0.0948916	14.6018	6.00635	8.96699	0.00020153
40	2005	1.79176	0.587363	0.240978	8.90897	0.3426	0.239645	14.5627	8.15026	7.19143	0.00033031
41	2005	1.38629	0.616653	0.00387	9.8056	0.6136	0.10505	14.1088	8.122	8.10137	0.00030297
42	2005	2.19722	0.94725	0.209666	10.4528	0.7223	0.0741069	14.0617	5.46737	7.28893	0.00017198
43	2005	1.38629	0.555507	0.196253	9.07841	0.4053	0.133719	14.7574	7.90273	7.355	0.00071793
44	2005	1.60944	0.476443	0.046868	8.74512	0.3874	0.185016	15.0677	8.1529	6.3699	0.00034035
45	2005	1.09861	0.83953	0.099957	9.30201	0.4756	0.122157	14.6421	5.84644	7.79152	0.00016393
46	2005	3.78419	0.670745	0.009415	10.0459	0.4685	0.0724811	16.154	7.8004	10.6164	0.00013685
47	2005	2.30259	0.377666	0.034085	9.58177	0.4494	0.107158	15.3498	2.89037	8.86376	0.0003084
48	2005	2.19722	0.718138	0.020992	9.21304	0.2968	0.100327	14.9104	7.97902	7.47647	0.0001908
49	2005	0	0.706304	0.228571	9.31317	0.4485	0.149324	13.678	7.3304	6.56386	0.00018748
50	2005	0.693147	0.668288	0.029457	9.23581	0.4546	0.141436	14.5329	8.00166	7.5148	0.0005179
51	2005	1.09861	0.357074	0.122635	9.40418	0.5138	0.181847	13.8983	7.5362	7.11883	0.0004312
52	2005	1.09861	0.383159	0.250619	9.48608	0.5209	0.0932787	14.757	3.73767	8.83317	8.344e-05
53	2005	0	0.485036	0.000617	8.9293	0.3113	0.207188	14.3872	2.70805	6.41836	0.00083976
54	2005	4.82028	0.514032	0.008949	9.84437	0.3529	0.0899073	16.3265	6.56244	10.3468	0.00036756
55	2005	1.09861	0.683405	0.000457	8.98757	0.27	0.134029	15.395	8.42516	8.02519	0.00021826
56	2005	0.693147	0.640459	0.252259	9.26974	0.2828	0.0879613	14.4633	7.20455	6.9594	0.00017885
57	2005	0	0.669991	0.35948	9.22995	0.3988	0.128991	13.9589	2.07944	5.12396	0.0002231
58	2005	1.09861	0.81341	0.415947	9.18276	0.4039	0.126311	14.3784	2.36723	3.78419	0.00020666
59	2005	1.79176	0.636472	0.236932	10.8818	0.8592	0.0462219	15.0622	6.61952	8.03301	1.535e-05
60	2005	1.09861	0.492938	0.011691	9.10209	0.3774	0.129945	13.8824	5.86865	6.63068	0.00069525
61	2005	0.693147	0.357621	0.036276	9.19136	0.199	0.128256	14.7351	5.17615	6.55251	0.00033327
62	2005	0.693147	0.437147	0.575816	9.39174	0.4913	0.123857	13.4916	7.6419	1.38629	0.00035723
63	2005	1.60944	0.487124	0.018668	9.33123	0.3499	0.123501	14.8043	7.47472	8.57527	0.0003058
64	2005	0.693147	0.551384	0.014815	8.83594	0.157	0.186628	13.7492	3.98898	7.07496	0.0002747
65	2005	0.693147	0.989757	0.001615	8.73938	0.2224	0.130906	15.5107	7.45262	7.52672	0.00018245
66	2005	5.59099	0.777996	0.005174	10.6186	0.4978	0.0959524	16.255	9.44849	12.2106	0.00069176
67	2005	3.68888	0.754572	0.000179	11.0402	0.6047	0.0652078	15.5088	7.73456	12.2098	0.00010351
68	2005	2.99573	0.82198	0.162226	9.52493	0.5065	0.0727605	16.3636	7.34666	10.168	0.00016302
69	2005	3.66356	0.865487	0.001113	10.3734	0.6108	0.075072	15.3108	7.46049	11.1999	0.00013588
70	2005	3.68888	0.708113	0	10.8998	0.666	0.0832677	15.6894	8.41693	13.1453	0.00012204
71	2005	3.3673	0.810879	0.002551	9.90244	0.561	0.0608591	15.7985	8.07309	11.9393	0.00017187
72	2005	1.79176	0.781053	0.047652	9.21064	0.442	0.100565	15.6661	6.27664	10.2212	0.00036274
73	2005	3.04452	0.734715	0.006619	9.32848	0.4552	0.0879885	15.6868	8.15651	8.8204	0.0001116
74	2005	3.13549	0.838302	0.015327	9.46529	0.44	0.0702701	15.8527	9.05684	9.69172	0.00011006
75	2005	3.04452	0.830456	0.056227	9.92275	0.5631	0.0674831	15.3655	7.8973	10.8701	0.00011876
76	2005	2.99573	0.813718	0.008847	10.2933	0.6059	0.0598608	14.9708	6.60935	10.9952	0.00017725
77	2005	1.94591	0.862045	0	9.76847	0.5797	0.0761755	15.4037	8.82055	10.7287	0.00012709
78	2005	0.693147	0.637821	0.001134	8.88017	0.4343	0.102958	15.7598	6.47697	8.11522	4.389e-05
79	2005	5.83481	0.739772	0.000786	10.7111	0.5087	0.0809931	16.1137	9.31668	12.051	0.00032311
80	2005	3.55535	0.651599	0.00037	10.6955	0.5477	0.108102	15.7741	9.24503	12.3506	0.00039097
81	2005	3.3673	0.521759	0.002781	9.9681	0.543	0.0585026	15.9512	8.47031	10.4831	0.00041313
82	2005	3.04452	0.697909	0.00049	10.4547	0.588	0.0633376	15.121	9.41369	11.6585	0.00049946
83	2005	2.19722	0.783774	0.035037	10.1278	0.5483	0.0684267	14.7955	9.6611	11.0832	0.00041428
84	2005	2.70805	0.739868	0.004072	10.4128	0.6031	0.0552957	15.3971	7.75319	11.4086	0.00046156
85	2005	3.71357	0.849014	0.000516	10.064	0.5314	0.075916	15.3949	6.18826	10.7315	0.00046543
86	2005	1.60944	0.69144	0.003723	9.50308	0.4628	0.113392	14.6021	1.94591	8.02027	0.00035945
87	2005	1.38629	0.528044	0.0065	10.2728	0.3971	0.114001	13.7049	9.09403	8.04559	0.00060037
88	2005	2.99573	0.670599	0.001933	10.0185	0.5258	0.0703713	15.4443	8.96008	10.4276	0.00045671
89	2005	0.693147	0.565603	0.010007	9.40829	0.4482	0.150053	14.632	6.61473	7.57199	0.0010556
90	2005	3.73767	0.862884	0	9.85009	0.4483	0.0860056	15.8878	7.1317	9.76709	0.00021474
91	2005	1.79176	0.462594	0.001435	9.78414	0.532	0.0939968	15.007	8.36497	9.26729	0.00041433
92	2005	0.693147	0.702642	0.000549	9.15536	0.384	0.0856092	15.3927	6.74641	8.53188	0.00013362
93	2005	1.09861	0.615217	0.418103	9.32652	0.5318	0.0962033	15.003	7.00941	8.89467	6.601e-05
94	2005	2.77259	0.73878	0.119893	10.299	0.6482	0.0784034	14.274	7.00488	8.47595	9.183e-05
95	2005	2.19722	0.77166	0.449156	9.23454	0.5643	0.0898565	14.9594	7.89878	6.30445	0.00019235
96	2005	0	0.646334	0.021958	10.1389	0.6167	0.0867234	13.7514	7.6834	6.96224	0.00036144
97	2005	0.693147	0.559197	0.00538	8.93525	0.4112	0.107637	15.824	7.40732	8.4105	0.00015804
98	2005	0	0.576531	0.001138	9.29734	0.3595	0.130577	14.2292	2.89037	7.71824	0.00032567
99	2005	1.79176	0.456626	0.024922	8.9293	0.3797	0.0923135	15.5447	6.57228	7.79688	0.00026152
100	2005	1.38629	0.597921	0.019719	8.23244	0.2938	0.130025	16.3638	6.11147	8.28223	0.00032223
101	2005	0	0.60664	0.123919	8.60392	0.2397	0.0837641	15.9567	5.55296	6.54965	0.00015784
102	2005	1.94591	0.550188	0.001821	8.53582	0.3354	0.125191	15.7344	4.2485	7.31122	0.00027268
103	2005	0	0.588818	0.015282	8.53523	0.2729	0.0855532	15.7318	5.83481	6.4151	8.377e-05
104	2005	0	0.47227	0.026646	9.07326	0.3688	0.146903	14.3823	8.12858	7.15462	6.989e-05
105	2005	1.09861	0.577636	0.006467	9.18492	0.3739	0.105246	14.731	5.70711	8.13094	0.000163
106	2005	3.68888	0.777205	0.001546	10.0124	0.47	0.0620113	16.0152	9.07955	11.0669	0.00025807
107	2005	3.3673	0.782539	0.000569	10.7086	0.5487	0.120822	14.8572	7.66903	11.1669	0.00050984
108	2005	0	0.768458	0.00572	9.46141	0.5335	0.0543154	15.1727	5.71043	8.87515	0.00031147
109	2005	1.09861	0.590059	0.029837	9.60972	0.3827	0.0716005	14.9516	4.98361	8.44074	0.00038998
110	2005	2.07944	0.518123	0.01165	9.97241	0.5777	0.0529361	16.0488	7.83913	11.1689	0.00026668
111	2005	0.693147	0.694787	0.008582	9.50316	0.4061	0.0570537	15.4966	5.49306	10.3423	0.00017501
112	2005	0.693147	0.547436	0.006852	9.39956	0.3456	0.0713175	15.0051	5.15906	8.58597	0.00034052
113	2005	1.60944	0.535192	0.075843	9.55429	0.447	0.0820861	15.0756	7.064	8.54889	0.00038301
114	2005	1.38629	0.293883	0.002582	9.32955	0.3464	0.0752502	15.0847	6.31716	7.45356	0.00039901
115	2005	3.4012	0.807245	0	10.0164	0.5281	0.0752154	16.0738	6.16121	11.3269	0.0001823
116	2005	0.693147	0.867626	0.044005	9.44113	0.5265	0.0948506	14.4656	3.85015	8.53739	0.00019109
117	2005	1.60944	0.444231	0.151468	9.43819	0.5774	0.100515	14.4715	7.42379	8.7149	0.00033538
118	2005	0.693147	0.301781	0.009469	9.13032	0.5009	0.121485	15.6597	7.04316	10.3277	0.0002849
119	2005	0.693147	0.567108	0.016895	9.67627	0.5571	0.099922	13.9572	5.24175	8.78539	0.00031863
120	2005	1.09861	0.734387	0.002215	9.34575	0.494	0.104332	14.0836	5.71043	8.63052	0.00020643
121	2005	1.38629	0.458671	0.036118	8.7216	0.3639	0.136434	16.1676	6.41346	10.8598	0.00036232
122	2005	0.693147	0.339186	0.035398	8.77601	0.3615	0.159727	15.4645	6.40688	9.79451	0.00020914
123	2005	1.09861	0.403195	0.108163	8.85295	0.4199	0.124475	15.5413	7.35692	9.96359	0.00024314
124	2005	1.09861	0.654139	0.002475	8.83841	0.404	0.12591	15.2061	4.38203	8.89151	0.0002561
125	2005	0.693147	0.827886	0.024358	8.72095	0.4244	0.142728	15.9318	5.48894	9.67784	0.0002154
126	2005	4.11087	0.752517	0.018996	10.3611	0.4604	0.0642992	16.2043	3.43399	10.4103	0.00019786
127	2005	4.2485	0.740355	0.002961	10.4099	0.5179	0.0753249	16.0429	8.98394	12.8094	0.00012994
128	2005	3.63759	0.765412	0.056868	10.39	0.6679	0.0563032	15.3691	8.68823	10.3156	0.00053391
129	2005	1.60944	0.622425	0.253477	9.77577	0.6333	0.0761562	15.3159	5.64897	9.22769	0.00021505
130	2005	3.4012	0.793352	0.384839	11.0807	0.8228	0.0548066	14.869	4.75359	9.34137	0.00139915
131	2005	3.21888	0.860698	0.073104	10.3393	0.5953	0.0566997	15.8226	8.12947	12.4489	0.00013213
132	2005	3.13549	0.775831	0.019563	9.75725	0.5686	0.0647781	16.0506	5.79301	10.781	0.0001874
133	2005	2.07944	0.77082	0.211291	9.66447	0.55	0.0693347	15.9973	8.10137	10.1185	0.00017004
134	2005	2.77259	0.710214	0.19992	9.65162	0.5585	0.0744568	15.4907	3.29584	9.15905	0.00020359
135	2005	1.38629	0.841385	0.005477	10.7585	0.6201	0.0618851	14.8687	7.31522	10.2225	7.548e-05
136	2005	1.38629	0.656327	0.005949	9.67143	0.4788	0.0532413	15.0617	5.81413	9.63561	0.00013716
137	2005	1.79176	0.640033	0.03239	9.43188	0.5223	0.0678867	16.2193	8.37545	10.1386	0.00020565
138	2005	1.60944	0.771153	0.006233	9.62232	0.5518	0.0607105	15.4895	7.82459	9.15905	0.00027073
139	2005	2.07944	0.646828	0	9.45148	0.5729	0.0690687	15.5975	7.44595	9.09381	0.00027585
140	2005	1.94591	0.645002	0.008727	9.79985	0.6019	0.0725708	15.191	3.63759	9.24956	0.0001136
141	2005	1.79176	0.660936	0.002834	8.53778	0.43	0.111866	16.2041	4.33073	8.41183	0.00022158
142	2005	3.52636	0.579579	0.072108	10.1454	0.5256	0.0822689	16.3863	3.63759	10.4208	0.00014055
143	2005	2.07944	0.492037	0	9.05602	0.4017	0.095755	15.6618	6.93954	7.74327	0.00015612
144	2005	3.13549	0.38997	0.019016	9.76325	0.5829	0.0798881	15.9992	4.64762	9.34391	9.7e-05
145	2005	1.38629	0.697627	0.251672	9.34198	0.6013	0.0865278	15.5787	4.43862	8.1441	0.00017344
146	2005	2.07944	0.59782	0.031475	9.25646	0.575	0.0947274	15.6495	8.2768	7.5353	0.00023966
147	2005	1.60944	0.514665	0.29661	9.47086	0.5932	0.0979936	14.5063	7.01856	8.014	0.00020673
148	2005	2.48491	0.593982	0.006889	9.19786	0.5153	0.0938766	15.8785	8.57375	8.70218	0.00014702
149	2005	2.07944	0.606152	0.102028	9.74946	0.6198	0.0783478	15.3858	8.45549	9.14345	0.00018768
150	2005	1.60944	0.879101	0.193736	9.28303	0.6277	0.0906823	15.5192	3.4012	8.21094	0.00040705
151	2005	2.07944	0.806756	0.062335	9.50807	0.6116	0.0605461	15.5313	7.73765	8.35702	0.00017656
152	2005	0.693147	0.678764	0.001931	9.45399	0.6228	0.080317	14.9587	4.85203	8.94272	0.0001698
153	2005	1.09861	0.645162	0.27127	9.62404	0.6034	0.0941804	14.8744	8.49873	8.88295	0.0001444
154	2005	2.19722	0.530122	0.048496	9.19279	0.5012	0.072979	16.2753	5.69709	8.47824	0.00012853
155	2005	0.693147	0.738825	0.064227	8.83623	0.394	0.0947793	16.4527	4.17439	9.10775	0.00019295
156	2005	1.38629	0.810063	0.008269	8.77586	0.3804	0.100807	16.2273	6.57925	8.12534	0.00023399
157	2005	1.38629	0.65883	0	8.62677	0.3972	0.0917199	16.6346	6.18209	8.42552	0.0001649
158	2005	2.30259	0.767037	0.001451	8.70118	0.385	0.101045	16.2195	6.13773	8.05007	0.00023563
159	2005	4.7362	0.550158	6.7e-05	10.175	0.4553	0.0790346	16.6008	8.69868	12.0668	0.00037489
160	2005	1.38629	0.436503	0.141759	9.51318	0.513	0.0683887	15.1844	7.04752	10.0174	0.00017191
161	2005	1.94591	0.647312	0.003124	9.09628	0.4719	0.111714	15.1461	5.80513	7.52294	0.00014643
162	2005	1.38629	0.679405	0.02656	9.63253	0.5098	0.0783278	15.1637	7.16317	9.25894	0.00014012
163	2005	1.79176	0.545763	0.002413	9.20029	0.3998	0.0843145	15.6122	5.72031	8.19561	0.00026616
164	2005	0	0.706951	0.075033	9.54022	0.4737	0.0706335	14.1118	4.44265	7.95262	0.00019119
165	2005	2.07944	0.426479	0.013815	9.27332	0.3625	0.079206	14.95	5.12396	8.98919	8.315e-05
166	2005	0.693147	0.497163	0.032924	8.94377	0.3758	0.077589	15.6495	5.65599	9.04606	0.0002293
167	2005	1.79176	0.596987	0.00483	8.72551	0.3164	0.10053	15.9035	7.85825	8.83928	0.00021448
168	2005	0.693147	0.649594	0.007775	8.47616	0.3094	0.126315	16.1016	7.47704	8.85808	0.00031845
169	2005	0	0.49503	0.016602	8.90409	0.3853	0.105041	15.2001	4.7362	6.99851	0.00017515
170	2005	0	0.64686	0.012511	9.07119	0.4181	0.0731092	14.8686	4.23411	7.90655	9.271e-05
171	2005	4.29046	0.664794	0.015897	10.0845	0.4225	0.0875389	16.1058	7.58528	11.4098	0.00022955
172	2005	2.70805	0.63754	0.011996	9.5817	0.5048	0.0863101	15.236	6.43935	9.68813	0.00016427
173	2005	2.07944	0.517115	0.028146	9.51812	0.4333	0.0855627	15.128	6.0845	9.65586	0.00021863
174	2005	1.09861	0.424854	0.043796	9.09369	0.3797	0.0867038	15.8288	6.16121	9.75528	0.0001579
175	2005	0	0.772447	0.047525	8.59397	0.2811	0.130591	15.8421	6.23832	8.30548	0.0002205
176	2005	1.09861	0.720783	0.003452	9.43604	0.4636	0.0759681	15.5478	7.70075	8.41627	0.00012601
177	2005	0.693147	0.414183	0.021097	9.37679	0.4018	0.0804224	15.4806	7.38275	9.40771	0.0001252
178	2005	0.693147	0.51067	0.02288	8.93432	0.2547	0.132966	14.2479	3.4012	6.73934	0.00032269
179	2005	2.07944	0.729427	0.002846	8.87207	0.2856	0.107819	15.2674	6.6896	8.14584	0.00026632
180	2005	2.48491	0.654491	0.114809	9.31227	0.4744	0.103568	15.4001	4.40672	10.1023	0.00019929
181	2005	1.60944	0.431498	0.009319	8.87333	0.2618	0.112994	15.6303	3.98898	9.39823	0.00026909
182	2005	0.693147	0.38845	0.019036	8.78936	0.3089	0.130949	15.3519	5.15906	7.54697	0.00014227
183	2005	1.79176	0.616309	0.034914	9.01103	0.4616	0.0912381	15.3436	4.30407	8.32361	0.00024107
184	2005	5.1358	0.755832	0.000851	11.1457	0.3968	0.0850588	16.6502	9.96839	12.487	0.00046723
185	2005	2.56495	0.423847	0.033945	9.36803	0.4248	0.131049	15.1943	5.8999	9.26644	0.00016268
186	2005	5.90536	0.73084	0.00024	11.0154	0.5319	0.12102	15.6277	8.07247	12.6011	0.00032923
187	2005	3.2581	0.590339	0.000817	10.7207	0.5342	0.0909793	14.5842	8.13623	11.1066	0.00086416
188	2005	1.09861	0.63024	0.000993	9.48767	0.5102	0.07697	15.8874	6.42162	9.23376	0.0002874
189	2005	4.36945	0.729143	0.001176	10.6278	0.604	0.0632996	15.5828	8.92944	11.4375	0.00078378
190	2005	1.60944	0.555136	0	9.88512	0.5282	0.0673418	15.4278	8.35373	11.0283	0.00052112
191	2005	2.19722	0.524575	0.018269	9.20019	0.451	0.0875725	16.3378	7.7178	8.26771	0.00015712
192	2005	0.693147	0.63397	0.006961	9.54209	0.3793	0.056025	16.2101	5.50533	8.26616	0.00014526
193	2005	1.79176	0.558474	0.005405	9.41857	0.2517	0.0902034	15.5005	6.76273	10.9005	0.00041703
194	2005	2.07944	0.654504	0.000613	9.99406	0.5706	0.0652326	15.3929	7.87702	11.7628	0.00021981
195	2005	1.38629	0.592159	0.006682	8.94455	0.4151	0.147004	15.715	4.72739	9.31848	0.00034186
196	2005	0	0.443295	0.01	8.93696	0.3973	0.0950338	15.429	2.56495	9.40162	0.00027632
197	2005	0.693147	0.462341	0.013655	8.92106	0.3936	0.1798	15.2465	3.2581	9.80681	0.00054163
198	2005	0.693147	0.602394	0.003576	9.45391	0.3725	0.0784671	15.026	7.52023	8.9293	0.00025293
199	2005	0	0.425046	0	9.11273	0.3926	0.118127	15.4158	6.96414	9.76279	0.00044
200	2005	2.70805	0.416214	0.000505	10.4122	0.5667	0.0536493	15.382	8.19368	12.8351	0.00018133
201	2005	2.07944	0.774212	0	10.497	0.6128	0.0644234	14.8203	7.97488	11.0424	0.00022313
202	2005	0	0.636762	0.000842	9.3433	0.53	0.0742853	15.0844	6.43133	8.69718	0.00026078
203	2005	1.09861	0.698547	0	8.92678	0.484	0.0736928	16.0506	4.00733	8.62909	0.00029964
204	2005	0.693147	0.431245	0.024832	9.12413	0.3449	0.1117	15.1255	7.6153	8.23271	0.00051139
205	2005	2.63906	0.475139	0.001293	9.31082	0.3196	0.10168	16.026	7.48773	9.05696	0.00025783
206	2005	2.19722	0.546834	0.035247	9.58562	0.5361	0.0956054	15.2011	5.71043	8.43142	0.00022647
207	2005	2.94444	0.715302	0.010866	9.29266	0.3936	0.101734	15.4545	2.89037	8.1628	0.00033264
208	2005	1.94591	0.479907	0.012492	8.93895	0.42755	0.118873	15.2203	6.4151	9.3879	0.00013281
209	2005	1.60944	0.393295	0.019134	9.41124	0.3778	0.102323	14.5669	5.73334	7.77779	0.00020648
210	2005	0	0.484718	0.015707	9.43716	0.39915	0.112216	13.7446	4.94164	8.28803	6.465e-05
211	2005	0.693147	0.660127	0.022204	8.69951	0.3166	0.100746	15.1505	4.79579	8.68152	0.00012748
212	2005	0	0.368719	0.002751	8.47637	0.3384	0.0979521	15.6576	8.09895	8.08918	2.599e-05
213	2005	1.60944	0.601316	0.000837	8.69918	0.3391	0.0913633	15.8418	6.75624	7.15227	8.393e-05
214	2005	0	0.268342	0.055649	8.76639	0.4416	0.156072	15.1685	5.53339	6.86276	0.00018925
215	2005	0	0.504176	0.00489	8.96495	0.4338	0.10488	14.7743	3.97029	7.02198	0.00017648
216	2005	1.09861	0.489491	0.044237	8.59508	0.3676	0.162942	15.2214	4.96284	7.72665	0.00033582
217	2005	0.693147	0.494508	0.041392	8.84116	0.3861	0.122865	14.8391	6.24804	4.82831	0.00018407
218	2005	0	0.436321	0.033768	8.78966	0.2887	0.157353	14.3778	5.53339	6.76619	0.00014756
219	2005	1.94591	0.908274	0.001552	9.76893	0.2759	0.10026	14.8888	8.45404	10.5424	0.00010984
220	2005	0	0.783198	0.004862	9.58603	0.2552	0.129643	13.6817	3.80666	9.36392	0.00022907
221	2005	4.64439	0.629108	0.004903	9.88466	0.4245	0.0823531	16.5238	5.0689	11.1589	0.00023136
222	2005	1.60944	0.670269	0.023268	9.20271	0.4281	0.0892075	14.9411	5.92693	6.06379	0.00033217
223	2005	1.79176	0.348569	0.119035	9.99739	0.694	0.125738	14.0874	3.3673	5.41165	0.00068344
224	2005	1.38629	0.733193	0.005179	8.81774	0.3858	0.12491	15.4221	6.53379	6.53524	0.00020182
225	2005	1.60944	0.467972	0.022082	9.4409	0.5117	0.079531	15.1271	8.24914	8.29605	0.00017505
226	2005	2.48491	0.574774	0.004147	9.18748	0.4082	0.105766	15.5769	5.16479	8.21609	0.00023729
227	2005	0.693147	0.448131	0.154812	8.46189	0.2944	0.192243	15.0274	5.47646	4.64439	0.00042634
228	2005	0.693147	0.547547	0.004989	8.66371	0.3611	0.116259	15.2346	6.23245	7.31389	0.00019604
229	2005	0	0.407406	0.053304	8.76904	0.4391	0.120423	15.2042	5.92959	6.03309	0.00020523
230	2005	1.60944	0.482164	0.088688	9.11779	0.5239	0.114935	14.9885	5.18178	7.88156	0.0003707
231	2005	1.09861	0.513387	0.001229	8.59582	0.3374	0.150426	15.9333	6.28227	6.58755	0.00034479
232	2005	0	0.48989	0.019433	8.9887	0.4615	0.101668	15.0233	2.3979	6.76273	0.00014323
233	2005	2.07944	0.313929	0.059021	8.97335	0.4877	0.138555	15.5631	6.52942	6.93342	0.00025457
234	2005	0	0.591692	0.064607	8.78966	0.3718	0.111637	15.4723	6.56244	6.01859	0.00013803
235	2005	1.09861	0.588394	0.074104	8.71078	0.3377	0.138711	15.7517	6.25383	5.59842	0.00030097
236	2005	1.09861	0.674811	0.028153	9.02522	0.4496	0.149168	14.3732	7.1818	4.62497	0.00049659
237	2005	0	0.490424	0.025	8.35161	0.1871	0.18684	15.327	5.30827	3.09104	0.00033099
238	2005	1.38629	0.875425	0	8.70185	0.3641	0.108881	15.2604	5.95584	5.83188	0.00012871
239	2005	2.70805	0.327529	0.023583	9.6114	0.4745	0.13807	15.7189	3.04452	8.70699	0.0004334
240	2005	0	0.39463	0.331522	8.83623	0.5689	0.132979	15.3029	7.62818	7.53476	0.0001908
241	2005	1.79176	0.739906	0.01987	8.61196	0.3945	0.143464	16.0826	5.48894	6.82329	0.00030375
242	2005	0.693147	0.622481	0.024034	8.30053	0.3857	0.208648	15.1023	4.23411	5.47227	0.00056586
243	2005	4.35671	0.609999	0.01076	9.74718	0.4491	0.108168	15.8239	5.68675	9.0193	0.00044774
244	2005	0	0.558502	0.047843	8.97437	0.5042	0.120707	15.7194	5.83725	7.04054	0.000166
245	2005	1.60944	0.572039	0.031131	9.77736	0.584	0.111004	14.6802	7.87517	7.15696	0.00026098
246	2005	0	0.465931	0.024793	8.50795	0.2449	0.193179	14.8425	7.40358	4.84419	0.00041644
247	2005	0	0.358274	0.027888	8.05918	0.3771	0.222358	15.7625	5.55683	4.86753	0.00061664
248	2005	0	0.790668	0.001818	8.58073	0.2787	0.291238	14.1713	7.08916	7.17931	0.00144366
249	2005	0	0.349234	0.014173	8.33495	0.2798	0.272486	14.6319	3.2581	7.3007	0.00080987
250	2005	0	0.850087	0.029567	8.31947	0.3077	0.235069	14.626	7.55391	5.5835	0.00072632
251	2005	4.26268	0.595747	0.001375	9.67659	0.4248	0.0770125	16.5243	8.85369	10.9528	0.00014738
252	2005	0	0.631716	0.345188	9.01676	0.5198	0.113636	13.8507	7.08056	5.24965	0.00023878
253	2005	1.38629	0.635337	0.017247	9.32883	0.5781	0.0636252	15.4366	7.79177	4.09434	0.00025782
254	2005	3.49651	0.453876	0.022982	9.08148	0.4452	0.0702291	15.8842	7.92052	7.57763	0.00011606
255	2005	0.693147	0.192451	0.132148	8.65225	0.4619	0.0941095	15.7882	6.47401	7.45298	0.00016868
256	2005	0.693147	0.791928	0.204476	9.77957	0.7695	0.15207	15.0581	6.92257	3.90197	0.00048379
257	2005	0.693147	0.621654	0.010832	8.6606	0.3947	0.115546	15.2124	7.42722	6.29342	0.00025256
258	2005	0	0.42834	0.072917	9.18225	0.6244	0.141868	15.515	8.06207	7.89663	0.00068398
259	2005	0.693147	0.457615	0.013147	8.55468	0.2869	0.138981	15.0869	6.22059	4.12713	0.00045629
260	2005	0.693147	0.646777	0.046047	8.3311	0.3523	0.153338	15.0092	6.31108	4.97673	0.00036943
261	2005	3.17805	0.736488	0.023484	9.81444	0.4409	0.0885657	15.5465	7.42033	7.36834	0.0003811
262	2005	0	0.727962	0.002331	10.7074	0.7888	0.060664	12.2288	7.55264	11.3922	4.182e-05
263	2005	0.693147	0.200494	0.011166	10.1246	0.7722	0.0759921	13.2701	6.9334	3.82864	9.58e-05
264	2005	0.693147	0.337422	0.181168	9.03539	0.5052	0.120609	14.9467	7.74354	3.91202	0.00010646
265	2005	1.09861	0.596369	0	8.34022	0.3834	0.196902	15.3496	7.35247	2.48491	0.00022508
266	2005	0	0.695639	0.033299	8.89864	0.321	0.119974	14.844	7.13928	5.01064	8.25e-05
267	2005	0.693147	0.590822	0.024838	9.06543	0.3304	0.136442	14.2815	6.6617	3.55535	0.0005145
268	2005	0	0.347	0.192782	8.50005	0.09	0.043485	14.9641	7.57787	8.46968	0.00013771
269	2005	1.09861	0.824624	0.072	9.6116	0.4274	0.116835	13.9871	7.34579	6.41673	0.00035609
270	2005	0.693147	0.891102	0.042424	8.6273	0.5427	0.185022	15.1568	7.53388	3.85015	0.00053331
271	2005	0	0.621846	0.004202	7.78156	0.182	0.297833	15.1499	7.41177	5.11199	0.00071946
272	2005	0.693147	0.257663	0.079514	7.91206	0.2915	0.316752	15.13	7.78322	3.55535	0.00086272
273	2005	1.79176	0.470345	0.020501	9.34119	0.4571	0.110884	14.736	7.69192	9.40212	0.00014186
274	2005	0.693147	0.773054	0.181381	9.9391	0.4508	0.0959609	14.6535	7.72235	8.65979	0.00018301
275	2005	0.693147	0.423552	0.007317	9.62364	0.628	0.136214	13.6859	6.65456	5.84644	0.00027183
276	2005	0	0.577942	0.002328	8.99702	0.5017	0.164735	14.1387	7.32803	5.2832	0.00020691
277	2005	0	0.838954	0.02447	8.0037	0.1916	0.421963	14.5072	6.73215	10.1745	0.0009136
278	2005	0	0.489502	0.009804	8.76764	0.3589	0.168487	14.155	2.3979	10.9512	0.00010023
279	2005	2.83321	0.710922	0.035255	10.1467	0.3711	0.0741297	15.0432	9.1211	7.83518	0.00014809
280	2005	1.09861	0.866511	0.466524	11.3915	0.8846	0.0736635	12.8777	7.0395	1.38629	9.67e-05
1	2006	3.49651	0.693251	0.007347	9.95228	0.4835	0.0632805	16.4521	9.42406	10.8073	0.00022412
2	2006	2.83321	0.579823	0.124135	10.3868	0.5802	0.0641538	15.8238	7.16781	10.8331	0.00013915
3	2006	3.29584	0.808009	0.009873	9.89066	0.3776	0.100384	15.0558	8.23403	10.1899	0.00013495
4	2006	2.77259	0.613899	0.134265	9.65771	0.521	0.0805904	16.2111	9.13643	9.63122	0.00015749
5	2006	1.79176	0.660007	0.071754	9.35859	0.5795	0.0860437	15.9557	8.457	9.69505	0.00011177
6	2006	3.66356	0.682309	0.004146	9.31884	0.4895	0.0863877	16.3156	8.76637	9.78437	0.00010192
7	2006	2.19722	0.505809	0.057312	9.35703	0.4437	0.141714	15.3003	8.69148	8.16451	0.00044571
8	2006	1.60944	0.463675	0.05427	9.44841	0.5246	0.145284	15.0884	7.99189	7.04229	0.00028668
9	2006	2.30259	0.703174	0.075508	9.83403	0.5338	0.0628846	15.7689	5.53339	9.519	0.00018671
10	2006	2.07944	0.744624	0	9.81613	0.5585	0.0832314	15.4487	8.65508	10.3578	0.00031622
11	2006	1.38629	0.743566	0	9.46839	0.5188	0.0805436	15.3803	8.0239	9.04911	0.00019671
12	2006	3.91202	0.560819	0.097536	10.2923	0.4692	0.094139	15.6678	7.70827	9.53329	0.0002857
13	2006	2.19722	0.563146	0.308699	9.47039	0.5223	0.139719	15.2725	6.80308	8.04463	0.00029042
14	2006	0.693147	0.481366	0.439488	9.80852	0.5938	0.107919	14.2388	8.76764	5.33754	0.00022069
15	2006	1.60944	0.489993	0.22716	9.56079	0.5869	0.151603	15.2833	5.84754	8.00737	0.000303
16	2006	1.09861	0.611613	0.368835	9.71045	0.6462	0.107662	14.6944	8.95893	8.57772	0.00034796
17	2006	0.693147	0.309991	0.271057	9.64737	0.6192	0.159838	14.7263	8.63266	8.52367	0.00012685
18	2006	1.38629	0.590166	0.23121	9.43276	0.5438	0.172178	15.1986	7.2957	6.77992	0.00012886
19	2006	1.94591	0.447314	0.006231	9.30574	0.5615	0.0992106	15.84	4.29893	7.60539	0.00014867
20	2006	0.693147	0.301262	0.088172	8.78048	0.4481	0.247885	15.2275	5.80577	7.43367	0.00031421
21	2006	1.38629	0.429449	0.126816	9.56395	0.6417	0.1255	15.5776	6.56707	7.29097	0.00016374
22	2006	1.60944	0.514897	0.18377	9.34601	0.6742	0.142338	15.5409	5.37175	9.66142	0.00024596
23	2006	2.56495	0.46737	0.001334	10.4548	0.3891	0.0838793	15.2752	8.59261	10.6855	7.966e-05
24	2006	1.79176	0.553877	0.031147	10.7769	0.542	0.0969902	14.9374	9.6431	10.898	0.00021196
25	2006	1.09861	0.741208	0.21165	10.392	0.6359	0.123526	13.0003	8.13546	7.04491	0.00019882
26	2006	2.30259	0.430723	0.125792	9.18513	0.4119	0.193263	15.3749	8.99389	8.89755	0.0002792
27	2006	0.693147	0.510998	0.032157	9.49957	0.3871	0.151353	15.007	8.40899	8.19423	0.00045106
28	2006	0	0.415083	0.151798	10.8811	0.5496	0.0990551	13.9741	8.69064	10.8928	0.00021475
29	2006	0.693147	0.5344	0.112381	9.59069	0.3218	0.181281	14.7245	9.39963	8.20576	0.00030173
30	2006	1.09861	0.737363	0.029799	9.68315	0.4493	0.162012	14.3806	7.99274	8.22978	0.00071595
31	2006	0	0.700729	0.011356	9.23679	0.4359	0.171393	14.62	7.85696	7.0282	0.00033043
32	2006	5.03695	0.719445	0.018764	10.4896	0.4521	0.106668	16.0414	9.65524	12.623	0.00047773
33	2006	4.99043	0.728111	0.003793	10.6591	0.4783	0.10372	15.8206	9.34775	12.3215	0.00020551
34	2006	3.2581	0.290068	0.022338	10.3934	0.548	0.0799101	15.0119	8.97124	9.51296	0.00011963
35	2006	2.07944	0.580504	0.125	9.92456	0.5558	0.132854	14.4923	7.79455	8.57149	0.00043729
36	2006	1.79176	0.618218	0.074074	10.1511	0.603	0.127623	14.1254	8.4508	8.52417	0.00031948
37	2006	2.3979	0.353086	0.020596	9.67363	0.4387	0.123429	14.4392	6.72143	9.34566	0.00080606
38	2006	2.19722	0.451585	0.002421	9.60952	0.3966	0.110876	15.0219	5.54518	9.16503	0.00043086
39	2006	2.56495	0.68908	0.00602	9.89394	0.5451	0.0960422	14.5571	6.2653	9.21811	0.00019005
40	2006	2.07944	0.585422	0.250442	9.01518	0.3787	0.248947	14.4747	8.17758	7.51969	0.00032338
41	2006	1.94591	0.534362	0.002209	9.97869	0.6224	0.0977737	14.1005	8.23436	8.54111	0.00024425
42	2006	1.94591	0.64589	0.203239	10.5794	0.7305	0.0788147	14.0581	4.25594	7.62657	0.00017578
43	2006	2.07944	0.619359	0.197778	9.27538	0.4294	0.139089	14.7424	7.98181	8.06212	0.00064489
44	2006	2.19722	0.469019	0.045704	8.91852	0.4135	0.198404	15.0383	8.18507	7.82164	0.00039721
45	2006	2.3979	0.795999	0.099829	9.44715	0.4828	0.158715	14.5964	4.99721	6.92756	0.00020511
46	2006	3.78419	0.653686	0.012447	10.0723	0.4892	0.0842381	16.1508	7.15539	10.8247	0.00015575
47	2006	2.48491	0.43168	0.0331	9.7289	0.4567	0.108601	15.2986	2.19722	9.04216	0.0003378
48	2006	1.79176	0.810293	0.014153	9.34732	0.315	0.108642	14.8869	8.06681	8.00035	0.00030671
49	2006	1.38629	0.536032	0.284664	9.54094	0.4914	0.129303	13.7961	7.35147	7.10414	0.00019346
50	2006	1.60944	0.615773	0.083373	9.43308	0.4862	0.146412	14.5115	7.98794	7.6516	0.00055595
51	2006	1.79176	0.337886	0.137931	9.59873	0.5399	0.180431	13.8643	7.50285	7.37776	0.00028661
52	2006	0	0.451673	0.303882	9.74385	0.5756	0.0979828	14.735	3.46574	7.78655	8.065e-05
53	2006	0.693147	0.431858	0.000571	9.15133	0.3806	0.197984	14.3427	3.13549	6.87005	0.00089244
54	2006	5.15329	0.616666	0.013423	9.96993	0.3681	0.0929689	16.3156	6.47851	10.5227	0.00042592
55	2006	2.07944	0.485972	0.000453	9.0893	0.2947	0.148443	15.3597	8.50042	8.32045	0.00023733
56	2006	0.693147	0.608338	0.299617	9.42222	0.299	0.0943602	14.4398	7.27745	7.3192	0.00020955
57	2006	0.693147	0.616655	0.338002	9.38118	0.4183	0.154934	13.9331	2.07944	5.33272	0.00022615
58	2006	1.09861	0.739602	0.20317	9.33034	0.4141	0.144088	14.3432	0	6.70012	0.00019855
59	2006	2.94444	0.667026	0.236776	11.0103	0.8564	0.0442848	15.0307	6.19645	8.39593	2.271e-05
60	2006	1.60944	0.492751	0.010931	9.22582	0.3769	0.15277	13.8301	5.90799	6.80904	0.00078951
61	2006	1.79176	0.35207	0.03631	9.33212	0.2021	0.151353	14.8365	5.11199	7.45414	0.00023264
62	2006	0.693147	0.412585	0.552005	9.46265	0.4997	0.157089	13.4181	7.59338	4.15888	0.00030903
63	2006	0.693147	0.399501	0.032544	9.45038	0.343	0.121362	14.7902	7.50749	8.74289	0.00029531
64	2006	0	0.495631	0.014547	8.96124	0.162	0.226206	14.3089	3.78419	6.98472	0.00040829
65	2006	0.693147	0.920686	0.001612	8.85752	0.227	0.14852	15.448	7.48663	7.80098	0.00017922
66	2006	5.63121	0.706223	0.003837	10.7389	0.4903	0.0946223	16.3016	9.43548	12.0447	0.0009004
67	2006	4.30407	0.735359	0	11.1912	0.5965	0.0646547	15.5077	7.81763	12.5254	0.00015715
68	2006	3.3322	0.79178	0.163618	9.63972	0.5189	0.0751062	16.311	7.54697	10.1037	0.00018834
69	2006	3.7612	0.772448	0.000822	10.7019	0.6037	0.0749917	15.3159	7.40914	11.7372	0.00013183
70	2006	4.60517	0.734887	0	11.2747	0.6539	0.0801199	15.698	8.47949	13.322	0.00010838
71	2006	3.73767	0.766656	0.000175	10.0357	0.5602	0.0640504	15.7638	8.15766	12.4588	0.00014241
72	2006	1.60944	0.717945	0.043407	9.31326	0.458	0.109302	15.6208	6.37502	10.4504	0.00026584
73	2006	2.70805	0.794568	0.007389	9.41556	0.4688	0.0954735	15.6545	8.19946	9.35608	0.00013317
74	2006	3.13549	0.752537	0.017407	9.59199	0.4566	0.0731436	15.7677	9.11976	10.3897	9.896e-05
75	2006	2.94444	0.756638	0.050565	10.0878	0.5641	0.0687533	15.3588	7.95613	11.2398	0.00014434
76	2006	3.73767	0.7366	0.007031	10.5477	0.6056	0.0637124	14.9707	6.70319	11.1988	0.00014449
77	2006	2.89037	0.823317	0	9.90013	0.5842	0.0776393	15.3705	8.85752	11.0946	0.0001317
78	2006	1.38629	0.653265	0.001084	9.06161	0.4484	0.108328	15.7402	6.40523	8.48838	3.831e-05
79	2006	5.45532	0.689429	0.001237	10.8567	0.504	0.0800466	16.1373	9.35764	12.3262	0.0003495
80	2006	4.31749	0.666983	0.000314	10.8486	0.5509	0.101827	15.8023	9.47024	12.3477	0.00040815
81	2006	3.63759	0.470612	0.002526	10.1019	0.5477	0.0782	15.9578	8.48632	10.7423	0.00046465
82	2006	3.17805	0.665128	0.000437	10.6018	0.5994	0.0641205	15.1209	9.53496	11.7132	0.00064724
83	2006	3.04452	0.684837	0.025411	10.2931	0.5718	0.0735002	14.7987	9.78284	11.2346	0.00042759
84	2006	3.04452	0.618987	0.004748	10.5595	0.6055	0.0569175	15.3998	7.72223	11.4844	0.00048867
85	2006	2.48491	0.658822	0.000425	10.2076	0.5394	0.0759364	15.4122	6.22456	10.8398	0.00045388
86	2006	2.56495	0.641465	0.002915	9.66396	0.493	0.112745	14.6079	2.19722	8.29029	0.00041895
87	2006	0.693147	0.481952	0.005644	10.454	0.4162	0.121781	13.7242	9.31713	8.51779	0.00059815
88	2006	3.52636	0.629998	0.000233	10.1669	0.5346	0.0710719	15.4561	9.19024	10.3462	0.00043948
89	2006	0.693147	0.496631	0.009174	9.55421	0.4606	0.155603	14.6524	6.61204	7.5632	0.00116526
90	2006	3.97029	0.901495	0	10.052	0.4754	0.0958193	15.9223	7.32317	10.534	0.00021895
91	2006	1.94591	0.425929	0.001818	9.95442	0.5636	0.108436	15.0557	9.20633	9.75962	0.0004438
92	2006	1.60944	0.606389	0	9.23318	0.3932	0.116061	15.3817	7.31122	9.39931	0.00016684
93	2006	2.07944	0.711547	0.419495	9.46312	0.5434	0.106159	15.0024	7.13966	9.72532	5.509e-05
94	2006	1.94591	0.700362	0.103127	10.4344	0.6419	0.0891474	14.2746	7.0639	9.06393	0.00014386
95	2006	2.07944	0.54538	0.50775	9.30701	0.535	0.105325	14.9459	8.02715	8.12593	0.00014729
96	2006	1.60944	0.697437	0.019749	10.4201	0.6696	0.0845167	13.7854	8.09651	8.08364	0.00039856
97	2006	1.60944	0.550394	0.00589	9.07211	0.4227	0.126106	15.8338	8.10168	8.66233	0.00021853
98	2006	0	0.49519	0	9.45195	0.3802	0.143933	14.2173	3.80666	8.17216	0.00033762
99	2006	0.693147	0.403127	0.023578	9.04817	0.3865	0.11487	15.5259	6.76849	8.54889	0.00032501
100	2006	1.79176	0.56212	0.036956	8.2963	0.3095	0.149327	16.3444	5.81711	8.40872	0.000268
101	2006	1.09861	0.527316	0.12785	8.74449	0.2672	0.110336	15.906	5.62762	7.80629	0.00024233
102	2006	1.09861	0.561772	0.001837	8.66974	0.3382	0.148475	15.7823	3.13549	8.15565	0.00027782
103	2006	0	0.659569	0.021132	8.67163	0.2734	0.102906	15.8063	5.78383	7.1309	0.00010109
104	2006	0	0.493469	0.02819	9.21104	0.3807	0.168768	14.3962	8.20876	8.2074	8.763e-05
105	2006	0.693147	0.530045	0.006499	9.32385	0.3935	0.132103	14.6843	5.57595	8.47741	0.00013582
106	2006	3.7612	0.759053	0.001491	10.1216	0.4606	0.0661391	16.0422	9.19887	11.0985	0.00029416
107	2006	3.89182	0.802249	0.000645	10.8224	0.5387	0.136235	14.9364	8.02748	11.4665	0.00050812
108	2006	0.693147	0.633623	0.005304	9.6192	0.5526	0.0607578	15.1471	6.02345	9.1543	0.00029267
109	2006	1.60944	0.54662	0.030219	9.75156	0.4055	0.0745771	14.8836	4.89784	8.537	0.00047071
110	2006	1.60944	0.788508	0.011547	10.1205	0.5864	0.0551231	16.0538	8.1747	11.4297	0.00026032
111	2006	0.693147	0.733187	0.008032	9.63043	0.424	0.0691424	15.4849	5.57973	10.5982	0.00018901
112	2006	1.09861	0.553144	0.008148	9.52164	0.3533	0.0799309	14.9433	5.44674	8.3035	0.00033826
113	2006	1.09861	0.58922	0.072894	9.70467	0.4761	0.0904467	15.0115	6.7488	8.94677	0.00036088
114	2006	0	0.406945	0.002604	9.44232	0.3626	0.0856495	15.0903	6.39359	7.67925	0.00041693
115	2006	3.04452	0.727121	0	10.1709	0.5427	0.0788708	16.2073	6.49072	11.4459	0.00019672
116	2006	0	0.372598	0.041113	9.58754	0.5409	0.0961371	14.4626	3.80666	8.63391	0.00019219
117	2006	0.693147	0.392874	0.16372	9.58493	0.5964	0.100635	14.4282	7.4943	8.76155	0.00036008
118	2006	1.09861	0.294646	0.011538	9.28573	0.5193	0.114568	15.664	6.85435	10.4383	0.00028663
119	2006	1.38629	0.531814	0.022994	9.86131	0.5887	0.103082	13.9523	5.21494	9.42819	0.00033836
120	2006	1.79176	0.723497	0.002225	9.48926	0.5295	0.113982	14.08	5.76205	8.99516	0.00015642
121	2006	2.19722	0.430869	0.037991	8.86757	0.3888	0.148671	16.1646	6.62007	10.9851	0.00036466
122	2006	0.693147	0.39616	0.037362	8.92359	0.3963	0.166635	15.4421	7.24208	9.9227	0.00027887
123	2006	0.693147	0.448105	0.101906	9.02099	0.4658	0.134083	15.5355	7.44249	10.0692	0.00027586
124	2006	0.693147	0.603723	0.002959	9.0114	0.443	0.136815	15.3692	4.45435	9.08228	0.00036484
125	2006	0.693147	0.717721	0.021284	8.86531	0.4446	0.151663	15.7631	5.75257	9.83043	0.00023968
126	2006	4.45435	0.691558	0.016986	10.5022	0.4585	0.0672634	16.2608	3.43399	10.6041	0.00017102
127	2006	4.56435	0.774072	0.002935	10.5685	0.523	0.0738443	16.0471	9.1326	12.8099	0.00012241
128	2006	3.98898	0.711982	0.072504	10.5197	0.6559	0.0614251	15.414	8.78232	10.5187	0.00040732
129	2006	2.30259	0.645806	0.269698	9.95442	0.6353	0.0677635	15.2936	5.69709	9.24261	0.00020317
130	2006	3.2581	0.744119	0.36703	11.2125	0.8068	0.0426538	14.692	4.85203	9.53964	0.00013901
131	2006	3.85015	0.803148	0.070231	10.5207	0.6078	0.0597273	15.7416	8.30672	12.2807	0.00015106
132	2006	3.46574	0.727469	0.018963	9.88721	0.5815	0.0668163	16.0257	5.8693	10.9367	0.00017282
133	2006	2.07944	0.777305	0.211682	9.82893	0.5518	0.0783113	15.9689	8.46379	10.4863	0.00019628
134	2006	2.89037	0.765734	0.194371	9.84543	0.562	0.0766643	15.4677	4.2485	8.92266	0.00023159
135	2006	3.04452	0.797036	0.005185	10.9125	0.6208	0.0645087	14.8074	7.50494	10.6218	9.251e-05
136	2006	1.38629	0.798648	0.006118	9.83724	0.4973	0.0645846	14.8296	6.15273	9.51783	0.00021705
137	2006	2.30259	0.744561	0.032333	9.57498	0.5202	0.0705892	16.1726	8.54375	10.4193	0.00019767
138	2006	2.07944	0.607543	0.004909	9.80206	0.5576	0.0633868	15.5043	7.97004	9.21034	0.00027677
139	2006	2.63906	0.657442	0	9.63868	0.5847	0.0712902	15.5873	7.6443	8.83928	0.00027956
140	2006	1.94591	0.692114	0.009464	10.0167	0.6175	0.0775765	15.1829	3.97029	9.67407	0.00012739
141	2006	1.38629	0.693125	0.002904	8.80267	0.4591	0.128343	16.1903	4.78749	8.86785	0.00021349
142	2006	4.45435	0.567076	0.070935	10.2876	0.5319	0.0932013	16.4108	3.46574	11.0251	0.00016146
143	2006	1.09861	0.512418	0	9.1742	0.4163	0.104719	15.675	6.35544	8.05452	0.00019146
144	2006	3.21888	0.386981	0.026336	9.91547	0.6007	0.0842235	15.9997	2.70805	9.96161	9.02e-05
145	2006	1.60944	0.763065	0.248476	9.50405	0.6167	0.100845	15.5563	2.76862	8.38206	0.00018256
146	2006	2.77259	0.604678	0.029944	9.37042	0.584	0.0983952	15.6409	8.37787	7.94874	0.00023251
147	2006	1.79176	0.6309	0.306616	9.59581	0.6053	0.0933467	14.5432	7.17747	8.28652	0.00034601
148	2006	2.30259	0.678546	0.006362	9.32108	0.5243	0.103	15.85	8.66799	9.21164	0.00013735
149	2006	2.3979	0.560228	0.085422	9.89202	0.6419	0.0826483	15.3896	8.53897	9.40434	0.00016207
150	2006	2.07944	0.795807	0.187226	9.4036	0.6447	0.0930172	15.5195	2.48491	8.44074	0.00041711
151	2006	1.79176	0.798283	0.063853	9.65027	0.63	0.0663778	15.5103	7.85456	8.78079	0.00031536
152	2006	1.38629	0.583248	0.00186	9.57651	0.6393	0.084292	14.9212	5.7869	9.15968	0.0002201
153	2006	1.38629	0.691237	0.256442	9.82119	0.6367	0.0915778	14.8422	8.52546	9.53416	0.00012859
154	2006	2.07944	0.540652	0.04191	9.30865	0.509	0.0906538	16.271	5.82305	8.81046	0.00016807
155	2006	1.79176	0.571332	0.076421	8.92532	0.4038	0.113234	16.458	4.43082	8.04173	0.0002232
156	2006	1.09861	0.783498	0.010304	8.88986	0.3927	0.113564	16.2266	6.64769	8.43011	0.00023965
157	2006	1.38629	0.683167	0	8.70666	0.4104	0.115933	16.6604	6.55536	8.70201	0.00015242
158	2006	1.60944	0.799719	0.001706	8.82011	0.3952	0.112758	16.2578	6.29157	8.3914	0.00025196
159	2006	5.21494	0.652849	0.000195	10.3056	0.4615	0.0995115	16.6152	8.6085	12.2068	0.00041497
160	2006	2.07944	0.594067	0.144221	9.67017	0.53	0.0783784	15.1326	7.00488	10.0858	0.00018752
161	2006	1.38629	0.640236	0.004558	9.18595	0.4497	0.126668	15.2392	5.86647	8.14873	0.00015703
162	2006	2.63906	0.7346	0.028277	9.75208	0.5104	0.0903149	15.1169	7.33172	9.35392	0.00016045
163	2006	2.83321	0.496186	0.002187	9.36572	0.4306	0.0840882	15.5554	6.03787	9.13605	0.00024082
164	2006	1.09861	0.651791	0.07487	9.70302	0.5025	0.0804967	14.0825	4.98361	8.79981	0.00038139
165	2006	1.38629	0.37143	0.016151	9.38455	0.3659	0.0834949	14.8858	4.95583	9.15631	7.255e-05
166	2006	0.693147	0.424494	0.03237	9.0667	0.3824	0.103638	15.6184	5.67675	9.16283	0.00026401
167	2006	1.60944	0.475318	0.003026	8.82497	0.3236	0.0978369	15.8933	8.03528	9.07544	0.00023672
168	2006	0.693147	0.521164	0.010064	8.5897	0.3226	0.13205	16.0554	7.73936	9.1508	0.00040057
169	2006	0	0.422734	0.015438	9.0342	0.4079	0.119701	15.1579	4.70048	8.72859	0.00020756
170	2006	1.38629	0.585392	0.013357	9.19034	0.4218	0.0828104	14.8301	3.97029	7.62998	0.00013466
171	2006	4.40672	0.591459	0.015564	10.2393	0.4397	0.0929357	16.1159	7.72665	11.6976	0.00021885
172	2006	3.4012	0.559502	0.011258	9.71269	0.5151	0.0877709	15.1583	7.05618	9.8722	0.00013482
173	2006	2.19722	0.578271	0.027905	9.64569	0.4556	0.0937777	15.1089	6.40026	9.8343	0.00018456
174	2006	0.693147	0.430114	0.049851	9.21602	0.4048	0.0985051	15.7856	6.14419	9.92383	0.0001973
175	2006	1.38629	0.661178	0.043882	8.71703	0.299	0.146644	15.8039	6.30079	8.39863	0.00020073
176	2006	2.19722	0.681997	0.003289	9.57018	0.4786	0.0827006	15.4943	7.75833	8.88433	0.00017044
177	2006	2.07944	0.547336	0.016841	9.49837	0.4186	0.0893681	15.4228	7.39203	9.62205	0.00013677
178	2006	0	0.574019	0.023546	9.06843	0.2417	0.14923	14.2432	3.80666	7.10661	0.00026658
179	2006	2.07944	0.705612	0.001829	8.99739	0.304	0.134885	15.2644	7.2086	8.32821	0.0002891
180	2006	1.60944	0.39573	0.11175	9.43484	0.4916	0.113947	15.3292	4.38203	10.1945	0.00024605
181	2006	1.60944	0.415908	0.007937	8.99999	0.2775	0.127338	15.579	4.69135	9.61927	0.00028368
182	2006	2.70805	0.395042	0.016598	8.90314	0.3262	0.15188	15.3039	5.6058	7.55695	0.00015453
183	2006	1.60944	0.552485	0.039803	9.14099	0.4798	0.102298	15.2806	4.86753	8.32966	0.00025034
184	2006	5.43808	0.70827	0.000483	11.0525	0.4001	0.0834383	16.7005	9.97348	12.5857	0.00043357
185	2006	1.09861	0.588066	0.0331	9.52442	0.4623	0.120392	15.1683	6.6896	9.3879	0.00020771
186	2006	6.30992	0.706271	0.000269	11.1484	0.5246	0.0982914	15.6582	8.53208	12.6973	0.00028845
187	2006	3.29584	0.59889	0.000768	10.8626	0.5531	0.0942755	14.6672	7.80832	11.3195	0.00066818
188	2006	2.07944	0.584392	0.000975	9.60724	0.526	0.0812696	15.9198	6.45363	9.54395	0.00030527
189	2006	4.47734	0.685132	0	10.8244	0.6292	0.0599017	15.6081	9.03599	11.6413	0.00068627
190	2006	2.99573	0.532843	0.000265	10.0405	0.5464	0.0673089	15.415	8.30474	11.1243	0.00051557
191	2006	1.94591	0.584137	0.024124	9.35054	0.4684	0.0907265	16.3511	7.63434	8.5732	0.00019853
192	2006	1.09861	0.56239	0.006373	9.66072	0.3906	0.0612979	16.2274	5.57973	7.99497	0.00012685
193	2006	0.693147	0.508281	0.004943	9.54617	0.2895	0.0948243	15.5394	6.89366	11.1423	0.00047588
194	2006	2.07944	0.433425	0.000594	10.1283	0.5834	0.0706258	15.4496	8.20985	11.7718	0.00027445
195	2006	1.09861	0.550535	0.003085	9.04523	0.4391	0.163749	15.6928	5.2933	9.0125	0.00042864
196	2006	1.79176	0.396913	0.002285	9.08602	0.4256	0.098726	15.4633	2.56495	9.51458	0.00019551
197	2006	0	0.474331	0.012706	9.15852	0.4749	0.173488	15.2482	2.77259	10.0782	0.0004979
198	2006	0.693147	0.534201	0.004023	9.58747	0.382	0.0833597	15.0111	6.90375	9.27125	0.00026229
199	2006	0.693147	0.425415	0.001198	9.39191	0.4776	0.114629	15.409	7.08841	10.3891	0.00044537
200	2006	3.43399	0.470818	0.000481	10.5832	0.5815	0.0563088	15.4596	7.76853	12.9803	0.0001475
201	2006	2.77259	0.739699	0	10.6468	0.6161	0.0621005	14.887	8.25192	11.1745	0.00025938
202	2006	0	0.465836	0.00081	9.47739	0.562	0.0798122	15.0904	6.72263	8.82615	0.00037422
203	2006	1.60944	0.672162	0	9.06021	0.4997	0.0794221	16.0854	4.02535	9.14857	0.00028269
204	2006	0.693147	0.855359	0.0259	9.25254	0.3865	0.116426	15.1169	6.64639	8.6651	0.00059009
205	2006	3.17805	0.447343	0.000968	9.47815	0.3417	0.106968	16.0702	7.76089	9.6142	0.00027041
206	2006	1.09861	0.591375	0.031548	9.76164	0.5556	0.100605	15.2024	5.87774	8.74878	0.00022239
207	2006	2.3979	0.789015	0.0105	9.40993	0.4122	0.106752	15.4829	2.77259	8.81626	0.00035419
208	2006	1.38629	0.452363	0.013843	9.08398	0.4668	0.125145	15.2316	6.71901	9.46731	0.00013572
209	2006	2.07944	0.355377	0.019588	9.4919	0.41	0.12548	14.5502	6.06611	8.65225	0.00017231
210	2006	0	0.433222	0.015823	9.59988	0.427	0.116415	13.7423	5.03044	8.51057	5.601e-05
211	2006	0.693147	0.627172	0.020253	8.86884	0.356	0.101625	15.2303	5.0689	8.87696	0.00011344
212	2006	1.38629	0.337501	0.004161	8.6282	0.3507	0.103042	15.6549	8.33038	8.45744	2.79e-05
213	2006	1.09861	0.476453	0.000835	8.84044	0.3581	0.100214	15.8892	8.44358	8.17948	0.00010047
214	2006	0	0.269794	0.058689	8.97462	0.5016	0.165443	15.1597	6.01372	6.14419	0.00023312
215	2006	0	0.690265	0.003774	9.09661	0.4669	0.115146	14.8023	4.06044	6.62141	0.00015291
216	2006	0	0.477201	0.04213	8.77168	0.4053	0.173727	15.2116	4.97673	6.89467	0.00043191
217	2006	0.693147	0.383407	0.031459	9.01554	0.3869	0.12526	14.8129	6.49375	5.18739	0.00019464
218	2006	0	0.379755	0.033282	9.03193	0.3432	0.143132	14.4477	5.69373	8.59914	0.0002546
219	2006	2.56495	0.831076	0.001815	9.90249	0.2917	0.0920969	14.9322	8.85737	10.7067	0.00019879
220	2006	0	0.717238	0.004651	9.95651	0.3786	0.112826	13.7728	3.68888	9.35097	0.00027183
221	2006	4.96981	0.689235	0.004452	10.1334	0.4405	0.0917091	16.6108	4.77068	11.4993	0.00025676
222	2006	1.79176	0.656072	0.024793	9.33961	0.4611	0.101552	14.9397	5.88888	6.22258	0.00035063
223	2006	2.07944	0.320532	0.124725	10.148	0.7053	0.13879	14.1298	3.46574	6.65157	0.00069638
224	2006	1.09861	0.670117	0.006318	8.96431	0.4174	0.129485	15.4487	6.6107	7.45761	0.00023345
225	2006	1.79176	0.471629	0.021719	9.55216	0.5404	0.087563	15.1367	8.32515	8.47136	0.0002053
226	2006	2.83321	0.56575	0.004753	9.26312	0.4375	0.112966	15.5969	4.89784	8.5543	0.00020719
227	2006	1.60944	0.389974	0.133935	8.71604	0.327	0.217086	15.0441	5.63479	4.74493	0.00039344
228	2006	0	0.477024	0.004396	8.81907	0.3965	0.132419	15.2351	6.26149	5.72031	0.00027227
229	2006	0.693147	0.406482	0.052564	8.93564	0.4796	0.123912	15.1751	5.94803	6.18826	0.00026885
230	2006	3.29584	0.462124	0.09816	9.29459	0.5468	0.121383	14.9755	5.18178	8.10501	0.00031766
231	2006	1.38629	0.527147	0.00121	8.76155	0.3894	0.16901	15.9585	6.38182	6.27664	0.00034783
232	2006	2.56495	0.469572	0.021505	9.12718	0.4882	0.115809	15.041	1.79176	6.99577	0.00020048
233	2006	1.38629	0.308573	0.069935	9.16534	0.5117	0.130549	15.5605	6.58341	7.07412	0.00028804
234	2006	1.60944	0.325913	0.065238	8.92039	0.3855	0.127576	15.4798	6.64249	5.32301	0.00014549
235	2006	0.693147	0.574099	0.074206	8.86107	0.3737	0.146893	15.8169	6.14419	5.73657	0.00027098
236	2006	1.60944	0.618624	0.02905	9.19299	0.4635	0.157983	14.3563	7.29395	4.85203	0.00063193
237	2006	0	0.495864	0.029276	8.45638	0.2113	0.230909	15.3821	5.37528	3.85015	0.00045728
238	2006	1.79176	0.809669	0	8.86064	0.4117	0.12399	15.3012	5.95324	5.84932	0.00013629
239	2006	3.7612	0.387919	0.01354	9.74244	0.4839	0.146355	15.734	3.66356	8.85509	0.00042512
240	2006	0	0.351205	0.358533	9.03157	0.5889	0.13745	15.3248	7.30357	6.13123	0.00018273
241	2006	1.94591	0.746401	0.016558	8.73857	0.4371	0.156721	16.0627	6.25383	5.0689	2.799e-08
242	2006	1.94591	0.616589	0.026316	8.44827	0.3984	0.249837	15.107	3.95124	5.75257	0.00051238
243	2006	4.39445	0.627755	0.011809	9.87689	0.4615	0.110725	15.907	3.91202	9.85456	0.00036247
244	2006	0.693147	0.594651	0.064298	9.15409	0.5392	0.128658	17.0303	4.48875	7.61036	0.00014604
245	2006	1.38629	0.523228	0.041359	9.8381	0.5908	0.117677	14.6907	7.99704	6.04737	0.00030779
246	2006	0	0.459283	0.024925	8.61993	0.2659	0.20822	14.851	7.49044	5.54908	0.0005292
247	2006	0	0.336063	0.041078	8.25271	0.4186	0.248399	15.8193	5.48894	5.04343	0.00017227
248	2006	0	0.683476	0.005291	8.66734	0.3157	0.31847	14.1946	7.17423	6.19032	0.00115426
249	2006	0	0.395851	0.013503	8.48735	0.2882	0.300315	14.6288	3.4012	7.6009	0.00075553
250	2006	0.693147	0.779566	0.026694	8.48281	0.3315	0.255366	14.6555	7.6158	6.22059	0.00080316
251	2006	4.5326	0.645223	0.001759	9.80306	0.4335	0.080899	16.5086	8.9538	11.3201	0.00012737
252	2006	0.693147	0.609489	0.333333	9.21682	0.5536	0.147241	13.8573	7.2453	5.8999	0.00028817
253	2006	1.38629	0.608145	0.019981	9.44857	0.5868	0.077386	15.4066	7.92511	6.7178	0.0002688
254	2006	3.4012	0.589064	0.028423	9.18379	0.4499	0.0851305	15.8974	8.04394	8.47866	0.00016344
255	2006	2.48491	0.445937	0.130345	8.76515	0.4606	0.116025	15.7753	6.17693	7.6212	0.00017825
256	2006	0	0.535004	0.22891	9.97021	0.7861	0.183383	15.049	7.04155	3.7612	0.00039968
257	2006	0.693147	0.661693	0.018306	8.86347	0.4025	0.132161	15.0204	7.50186	5.52545	0.00024636
258	2006	1.09861	0.420687	0.081935	9.49642	0.6818	0.149209	15.4875	8.23176	8.54656	0.00079823
259	2006	0	0.751354	0.013333	8.68862	0.2889	0.157976	15.0622	6.4151	5.31321	0.00043374
260	2006	0	0.648803	0.065719	8.47637	0.3599	0.177819	14.9804	6.45611	5.62762	0.00066486
261	2006	3.52636	0.677447	0.027332	9.92422	0.4548	0.0988802	15.5095	6.87917	6.93925	0.0003983
262	2006	0	0.687034	0.002353	10.8383	0.8063	0.0584174	11.9748	7.6994	3.63759	3.446e-05
263	2006	1.79176	0.599084	0.012739	10.3977	0.8065	0.0750811	13.2375	6.95226	10.3158	9.632e-05
264	2006	0	0.338011	0.178877	9.21692	0.5425	0.130118	14.95	7.84632	5.4161	0.00018952
265	2006	0	0.610044	0	8.46337	0.3782	0.223725	15.4968	7.43186	3.73767	0.00027285
266	2006	0	0.683179	0.033368	9.06335	0.3489	0.13599	14.8352	7.2626	6.74524	0.00012251
267	2006	0	0.510592	0.013086	9.20704	0.3538	0.159124	14.3413	6.7533	2.48491	0.0006014
268	2006	0	0.344113	0.192612	8.65556	0.3939	0.219915	14.9871	7.64939	8.5897	0.00070784
269	2006	0.693147	0.884529	0.129132	9.77713	0.4437	0.115975	14.0022	7.41883	6.57925	0.00039135
270	2006	0	0.824723	0.05102	8.82908	0.5777	0.224068	15.1778	7.59898	4.06044	0.00053921
271	2006	0	0.639034	0.006243	7.92552	0.1879	0.347305	15.1293	7.48668	3.17805	0.00086019
272	2006	0	0.289422	0.078947	8.13769	0.3534	0.331985	15.1557	7.78322	2.3979	0.00087496
273	2006	1.94591	0.394504	0.019802	9.49747	0.4895	0.121821	14.7344	7.78372	10.7385	0.00024253
274	2006	2.30259	0.776438	0.183667	10.0648	0.4674	0.107739	14.6917	7.80947	8.54727	0.00016404
275	2006	1.94591	0.404212	0.00122	9.79049	0.6488	0.138024	13.6658	6.7842	5.90808	0.00037682
276	2006	0.693147	0.745725	0	9.15936	0.5336	0.227195	14.1811	7.26209	4.86753	0.00040957
277	2006	0	0.777164	0.035473	8.14989	0.2066	0.424313	14.5031	6.87775	10.2954	0.00119974
278	2006	0	0.753218	0.004065	8.8882	0.3689	0.193187	14.0603	3.09104	11.1626	0.00021865
279	2006	3.17805	0.635279	0.034413	10.2492	0.375	0.0757054	15.0843	9.17936	8.9703	9.598e-05
280	2006	0	0.771589	0.505384	11.4722	0.8972	0.0734676	12.9262	7.14489	1.25276	9.213e-05
1	2007	3.7612	0.712002	0.007418	10.0959	0.4927	0.0691183	16.4358	9.5451	10.3956	0.00133718
2	2007	2.99573	0.613973	0.119051	10.5391	0.5742	0.0694188	15.7817	7.2385	11.1078	0.00106116
3	2007	2.30259	0.868356	0.006764	10.0575	0.3887	0.105832	15.0261	8.09407	10.4344	0.00076816
4	2007	2.77259	0.611333	0.124804	9.82043	0.5258	0.0810312	16.1589	9.21315	9.71818	0.00098008
5	2007	0	0.710784	0.07286	9.47101	0.5648	0.0935485	15.913	8.59179	9.62006	0.00064362
6	2007	3.49651	0.670062	0.00366	9.44959	0.4968	0.095216	16.2841	8.8242	9.76578	0.00045267
7	2007	1.79176	0.595162	0.060833	9.51193	0.4491	0.162887	15.3	8.76724	8.46337	0.00074322
8	2007	1.38629	0.52747	0.055831	9.70363	0.5632	0.137384	15.0755	8.02904	7.01212	0.00127597
9	2007	2.48491	0.7891	0.076906	9.96199	0.5183	0.0686342	15.7207	5.61313	9.65669	0.00055153
10	2007	2.77259	0.869914	0	9.99502	0.5665	0.0952232	15.4375	8.71306	10.4557	0.00154933
11	2007	2.19722	0.845822	0	9.48281	0.4952	0.0995387	15.3504	8.07501	8.58298	0.00072065
12	2007	4.15888	0.601595	0.095416	10.5017	0.5121	0.124151	15.7355	7.20552	11.3394	0.00275773
13	2007	1.38629	0.609318	0.309807	9.65381	0.5246	0.151925	15.2692	6.15298	7.98854	0.00125477
14	2007	1.94591	0.468033	0.445584	9.94458	0.5907	0.122672	14.2279	8.76764	7.51262	0.00161066
15	2007	1.09861	0.556897	0.229734	9.7343	0.596	0.143182	15.2639	4.89694	8.19864	0.00167664
16	2007	0.693147	0.747222	0.380202	9.84017	0.6357	0.128703	14.6885	8.95893	9.37696	0.00169423
17	2007	0.693147	0.657504	0.250183	9.99095	0.6067	0.132806	14.7267	8.63266	7.9452	0.00104036
18	2007	1.60944	0.501109	0.164739	9.62622	0.5496	0.153353	15.1978	6.78781	8.65678	0.00124756
19	2007	1.94591	0.586636	0.006724	9.41841	0.5402	0.116621	15.7602	3.097	7.6353	0.00080645
20	2007	0.693147	0.486901	0.087184	9.01299	0.5182	0.256478	15.2345	4.88684	3.55535	0.00181006
21	2007	1.38629	0.51844	0.119067	9.66909	0.6467	0.137484	15.5777	5.77017	8.55391	0.00113055
22	2007	0.693147	0.57594	0.188829	9.56388	0.6877	0.148639	15.5429	4.47675	9.55556	0.00066972
23	2007	2.56495	0.506872	0.001336	10.6458	0.3773	0.0912817	15.3142	8.70461	10.933	0.00064933
24	2007	2.77259	0.73496	0.0301	10.9974	0.5148	0.0895708	14.9442	9.71512	11.0962	0.00130794
25	2007	0.693147	0.62342	0.2	10.6	0.6554	0.145864	12.9124	8.19794	5.62762	0.00150547
26	2007	0.693147	0.40565	0.117647	9.50829	0.4746	0.199529	15.3618	9.05424	7.91681	0.00083879
27	2007	0	0.564584	0.034775	9.84966	0.4637	0.14138	15.0066	8.48652	8.47387	0.00130498
28	2007	0.693147	0.563941	0.169988	11.2274	0.5501	0.102702	14.0189	8.79711	11.1532	0.00098488
29	2007	0.693147	0.565429	0.106004	9.83558	0.3311	0.190602	14.6748	9.39963	8.50188	0.00160997
30	2007	0	0.768296	0.028188	9.92442	0.4745	0.168199	14.3626	8.10112	8.34141	0.00089062
31	2007	0	0.533499	0.011204	9.68477	0.4768	0.198542	14.386	7.94922	5.35186	0.00119273
32	2007	5.19296	0.758831	0.021045	10.7273	0.483	0.105452	16.0277	9.68772	13.1224	0.0030857
33	2007	5.04986	0.820345	0.003856	10.8519	0.4905	0.110063	15.8302	9.56451	12.6122	0.00379927
34	2007	3.58352	0.306077	0.022686	10.5555	0.5579	0.0899795	14.9899	9.05131	10.1341	0.00109643
35	2007	1.79176	0.607092	0.119899	10.1044	0.5595	0.136284	14.4759	7.90822	8.832	0.00110829
36	2007	0	0.697897	0.075041	10.3439	0.6185	0.130401	14.0983	8.49891	9.05134	0.00126371
37	2007	2.30259	0.431101	0.020596	9.85844	0.4511	0.130085	14.4282	6.82655	9.59485	0.00132666
38	2007	2.19722	0.519052	0.002333	9.78791	0.4337	0.113852	15.0247	5.44674	9.58308	0.0010002
39	2007	2.30259	0.704895	0.006072	10.1104	0.5589	0.107454	14.5497	6.49072	9.47393	0.00051008
40	2007	1.60944	0.657711	0.252258	9.21284	0.3887	0.241867	14.551	8.20491	7.83241	0.00074002
41	2007	2.48491	0.628035	0.003953	10.1489	0.6379	0.109075	14.286	8.34671	8.72875	0.00096748
42	2007	2.48491	0.644263	0.203104	10.672	0.7151	0.0852303	14.0654	3.04452	7.87207	0.00073642
43	2007	2.07944	0.631657	0.196896	9.49168	0.4612	0.148038	14.7312	8.06089	9.06601	0.00153008
44	2007	0.693147	0.500759	0.054813	9.19258	0.4462	0.208505	15.0307	8.21724	8.32603	0.00194328
45	2007	2.77259	0.647235	0.083263	9.61347	0.4943	0.143792	14.7482	5.23111	7.84424	0.00052787
46	2007	4.46591	0.686503	0.012225	10.2447	0.5023	0.0869104	16.1603	6.51038	10.8858	0.00105094
47	2007	2.07944	0.565988	0.035788	10.0552	0.4928	0.0979831	15.2858	2.89037	9.11669	0.00080406
48	2007	1.94591	0.637315	0.016873	9.5657	0.3468	0.109369	14.8693	8.1546	8.5543	0.00033519
49	2007	2.07944	0.458898	0.265795	9.77252	0.5117	0.14103	13.7726	7.37255	7.62706	0.00054042
50	2007	1.09861	0.683099	0.081412	9.65239	0.4969	0.124393	14.5318	7.97421	8.11313	0.00194753
51	2007	0.693147	0.391413	0.153203	9.81318	0.5443	0.176606	13.8623	7.4695	8.51379	0.00088144
52	2007	0	0.552013	0.322758	9.98553	0.5755	0.0909213	14.721	4.84419	8.51759	0.00023644
53	2007	0	0.548035	0.001133	9.3307	0.4061	0.204026	14.3357	3.66356	7.04925	0.00194434
54	2007	5.2933	0.618124	0.007281	10.1173	0.3704	0.095364	16.2928	6.54965	10.7731	0.0025318
55	2007	2.30259	0.570113	0.000436	9.24009	0.3345	0.167043	15.2959	8.57569	8.55526	0.00098896
56	2007	1.94591	0.676898	0.316213	9.53662	0.3146	0.103831	14.3965	7.35034	7.50384	0.00066466
57	2007	1.09861	0.687729	0.31859	9.55024	0.425	0.159268	13.9019	2.19722	6.42162	0.00095004
58	2007	1.79176	0.785424	0.189221	9.52836	0.4279	0.152203	14.278	0.693147	7.36581	0.00045148
59	2007	2.83321	0.798297	0.225332	11.1148	0.8497	0.0475926	15.0156	5.77339	9.13411	0.0005812
60	2007	1.38629	0.615857	0.012195	9.39275	0.3717	0.186615	13.7797	5.94734	6.43775	0.00177132
61	2007	0.693147	0.626751	0.002843	9.52442	0.2084	0.162729	14.8299	4.91998	7.85477	0.00078274
62	2007	1.94591	0.491514	0.533584	9.6249	0.5178	0.14855	13.3779	7.54487	4.85203	0.00068438
63	2007	2.07944	0.405243	0.034809	9.62278	0.3431	0.141652	14.7971	7.54026	8.93327	0.00133992
64	2007	0.693147	0.584354	0.016393	9.14527	0.1593	0.218948	14.2849	3.97029	7.51262	0.00145083
65	2007	1.60944	0.948531	0.001653	8.96367	0.2396	0.175435	15.4027	7.52063	7.96901	0.00078889
66	2007	5.81711	0.667129	0.003488	10.89	0.4894	0.104436	16.3389	9.40253	12.2361	0.00201466
67	2007	4.68213	0.765015	0	11.3377	0.5848	0.0701873	15.5103	7.8774	12.5324	0.00162235
68	2007	3.29584	0.880931	0.147669	9.79306	0.5251	0.0877831	16.2571	7.70391	10.6985	0.00114095
69	2007	4.21951	0.766163	0.001092	10.875	0.5967	0.0821976	15.3218	7.51806	12.1199	0.00239762
70	2007	5.30827	0.772531	0	11.4286	0.6371	0.0871699	15.7301	8.30894	13.4821	0.00254253
71	2007	4.23411	0.815581	0.000167	10.2219	0.5668	0.0699419	15.7318	8.28198	12.6499	0.00202218
72	2007	1.38629	0.778858	0.034755	9.46164	0.4673	0.130487	15.5778	7.4055	11.2089	0.00203112
73	2007	3.52636	0.890738	0.009122	9.5713	0.4814	0.109311	15.619	8.27512	10.2625	0.00165179
74	2007	3.66356	0.839503	0.01593	9.7402	0.4698	0.0854549	15.7088	9.22326	11.3032	0.00164068
75	2007	3.46574	0.705638	0.049081	10.2606	0.5702	0.0737181	15.3473	8.04719	11.3796	0.00178376
76	2007	3.49651	0.670716	0.006609	10.7121	0.5981	0.0670864	14.9634	6.83841	11.5745	0.00146011
77	2007	3.43399	0.769785	0	10.083	0.5825	0.0858246	15.3497	9.04876	11.2263	0.00166972
78	2007	0.693147	0.818375	0.001017	9.23181	0.4598	0.134565	15.7277	6.66057	8.90028	0.00155295
79	2007	5.88053	0.788608	0.001178	10.8703	0.5017	0.0818783	16.1556	9.32848	12.5432	0.00296473
80	2007	4.77912	0.774004	0.000286	11.0984	0.5529	0.108017	15.8117	9.68378	12.3801	0.00443901
81	2007	3.52636	0.598994	0.002556	10.2537	0.5421	0.0819789	15.967	8.56522	11.0309	0.0019282
82	2007	3.09104	0.781035	0.000138	10.7612	0.5991	0.0677611	15.142	9.55819	12.0211	0.00261343
83	2007	2.30259	0.87267	0.017802	10.4515	0.5726	0.0771482	14.7989	9.86516	11.3429	0.00261136
84	2007	3.43399	0.791212	0.003955	10.7198	0.6072	0.0576866	15.408	7.73412	11.6126	0.00228077
85	2007	2.94444	0.81976	0.000496	10.3736	0.5421	0.0792473	15.4485	6.27852	10.8319	0.00297093
86	2007	2.19722	0.743746	0.002761	9.98036	0.5305	0.115999	14.6118	2.4248	8.30795	0.00281421
87	2007	0.693147	0.786983	0.003478	10.6516	0.4377	0.138411	13.7453	9.48815	8.92479	0.00363053
88	2007	3.2581	0.751055	0.0002	10.3211	0.5386	0.0737167	15.4863	9.37594	10.3449	0.00187915
89	2007	1.60944	0.649448	0.006789	9.74876	0.4653	0.163349	14.7106	6.632	7.70706	0.00378829
90	2007	3.98898	0.975329	0	10.2447	0.4897	0.125189	15.9456	6.82437	11.3791	0.00170087
91	2007	3.82864	0.821788	0.001681	10.1633	0.5703	0.113926	15.0514	9.80461	10.6929	0.00322342
92	2007	2.07944	0.68821	0	9.45861	0.3914	0.134245	15.3567	7.23418	9.87899	0.00085282
93	2007	1.09861	0.531193	0.403608	9.66135	0.5502	0.119291	15.0176	7.34407	9.64853	0.00119804
94	2007	2.3979	0.732472	0.099277	10.6434	0.6571	0.118268	14.2644	6.98286	10.413	0.00195659
95	2007	1.60944	0.857997	0.50987	9.44731	0.5622	0.112593	14.9451	8.15553	8.75163	0.00086346
96	2007	0.693147	0.795864	0.016436	10.5995	0.6774	0.0912032	13.7833	8.22363	9.30647	0.00161276
97	2007	1.60944	0.866091	0.003721	9.2577	0.4137	0.140381	15.8277	8.27283	9.50092	0.00058078
98	2007	1.09861	0.778976	0	9.57706	0.3711	0.157603	14.182	3.68888	9.10387	0.00200767
99	2007	1.38629	0.5044	0.01618	9.26965	0.4126	0.142231	15.4714	7.08757	9.27256	0.00103799
100	2007	1.60944	0.786915	0.031629	8.61523	0.333	0.161545	16.3338	6.1591	8.21906	0.00065828
101	2007	1.09861	0.69357	0.120814	8.91328	0.3003	0.119843	15.8656	5.8522	8.55795	0.00065336
102	2007	0.693147	0.772566	0.001819	8.88406	0.375	0.163337	15.7794	5.65948	8.66423	0.0006506
103	2007	1.09861	0.731176	0.03135	8.81255	0.2904	0.146393	15.7893	6.03548	8.58747	0.00040976
104	2007	0.693147	0.602108	0.015714	9.301	0.3765	0.185218	14.39	8.29929	8.96021	0.000874
105	2007	1.09861	0.633172	0.006814	9.47861	0.3915	0.140529	14.6483	5.20401	9.07647	0.00125388
106	2007	4.35671	0.816652	0.001408	10.2927	0.4648	0.0724671	16.0478	9.26983	11.1564	0.00120208
107	2007	4.09434	0.881203	0.001328	10.9365	0.531	0.143139	15.0413	8.14323	11.7532	0.00468011
108	2007	0.693147	0.795075	0.004839	9.80439	0.5495	0.0635846	15.1107	5.98394	9.39566	0.00110533
109	2007	0.693147	0.579507	0.029412	9.94025	0.433	0.0837501	14.826	4.72739	8.58485	0.0013625
110	2007	3.3322	0.85935	0.010115	10.2956	0.5907	0.058652	16.0421	8.46716	11.756	0.00129211
111	2007	1.09861	0.820069	0.006487	9.80212	0.4317	0.0798979	15.4591	5.87774	10.7151	0.00096045
112	2007	1.60944	0.65247	0.012793	9.69283	0.3791	0.0898851	14.8858	5.82895	8.4722	0.00131404
113	2007	1.79176	0.604701	0.071859	9.90788	0.5033	0.0995282	14.9308	6.4336	9.39408	0.00105631
114	2007	1.60944	0.501892	0.002502	9.61574	0.3804	0.0940373	15.044	6.47389	7.68064	0.00086238
115	2007	3.2581	0.848186	0	10.3242	0.5427	0.0840782	16.2007	6.71901	11.5323	0.00145479
116	2007	0	0.477022	0.043187	9.73501	0.5618	0.108596	14.516	3.78419	8.96329	0.00095474
117	2007	1.94591	0.656349	0.150442	9.75505	0.6111	0.111126	14.4205	7.56481	9.04712	0.00071583
118	2007	1.60944	0.499035	0.011569	9.44066	0.5325	0.13179	15.6411	6.96979	10.6296	0.0007206
119	2007	1.09861	0.651678	0.022919	10.1272	0.632	0.116264	13.9471	5.18739	10.2572	0.00099334
120	2007	2.30259	0.786723	0.002618	9.91126	0.6461	0.110153	14.0642	5.82305	9.04216	0.00110944
121	2007	2.3979	0.525466	0.038215	9.04629	0.4094	0.158397	16.1675	7.33498	11.0939	0.00076841
122	2007	1.79176	0.48485	0.02071	9.05474	0.4265	0.182718	15.435	7.43308	10.1479	0.00086871
123	2007	1.94591	0.770146	0.087619	9.15673	0.5025	0.152782	15.5503	7.57147	10.193	0.00060901
124	2007	2.19722	0.678255	0.011527	9.16639	0.4673	0.161944	15.3872	4.49981	9.28526	0.0010649
125	2007	0	0.802417	0.019541	9.0153	0.4584	0.180176	15.9169	5.97126	10.1559	0.00099371
126	2007	4.96981	0.72932	0.018186	10.6555	0.4519	0.070227	16.2786	4.97673	10.9374	0.00158092
127	2007	4.70953	0.809777	0.002849	10.7232	0.5159	0.0848214	16.0489	9.15017	12.8496	0.00207885
128	2007	3.68888	0.7624	0.063705	10.6805	0.646	0.0604614	15.4246	8.87641	10.6737	0.0014624
129	2007	2.48491	0.772427	0.274732	10.1457	0.6385	0.0736328	15.248	7.17549	9.39308	0.00074765
130	2007	3.63759	0.826736	0.320345	11.3395	0.7624	0.0458206	14.7033	4.91265	9.72418	0.00072555
131	2007	3.52636	0.853146	0.066623	10.6279	0.6097	0.0605899	15.7326	8.49658	12.3951	0.00122953
132	2007	3.3673	0.848415	0.018955	10.0583	0.5811	0.0723658	16.0186	5.96615	11.0344	0.00179215
133	2007	2.99573	0.840122	0.2145	9.99843	0.5531	0.0823403	15.9286	8.84736	10.5141	0.00149291
134	2007	3.78419	0.844646	0.196607	10.0265	0.5615	0.0852988	15.4287	4.79579	9.246	0.00134107
135	2007	2.94444	0.884828	0.004756	11.0545	0.6178	0.0652758	14.8155	7.61972	10.7154	0.00185184
136	2007	2.30259	0.844253	0.006138	10.051	0.5086	0.0736756	14.8098	6.34212	9.81165	0.00076289
137	2007	2.89037	0.902153	0.03447	9.73873	0.5103	0.0765565	16.1032	8.71205	10.658	0.00101068
138	2007	2.19722	0.693763	0.004544	9.98613	0.555	0.065233	15.4913	8.11548	9.51665	0.00082138
139	2007	2.07944	0.83066	0	9.82963	0.5906	0.0731786	15.5703	7.84264	9.24068	0.00108649
140	2007	2.3979	0.641432	0.008338	10.2444	0.6196	0.0824412	15.1689	4.09434	10.1364	0.00108358
141	2007	2.56495	0.857732	0.002865	9.03884	0.4839	0.13925	16.194	5.34233	9.24793	0.00172619
142	2007	4.09434	0.727257	0.071564	10.4361	0.5286	0.0967834	16.4399	2.94444	11.514	0.00165497
143	2007	1.60944	0.631189	0	9.3805	0.4321	0.108146	15.6582	5.77135	8.55776	0.00121004
144	2007	2.89037	0.602461	0.028709	10.1314	0.6079	0.0917381	15.9843	3.17805	11.0615	0.00149092
145	2007	1.94591	0.745401	0.249894	9.73956	0.6268	0.103328	15.5446	1.09861	8.66716	0.00139802
146	2007	2.3979	0.655357	0.029128	9.65027	0.6038	0.0994866	15.6372	8.47895	8.46716	0.00166583
147	2007	1.38629	0.807041	0.300747	9.8624	0.6297	0.100428	14.5502	7.33639	8.61468	0.00106147
148	2007	2.48491	0.796242	0.006665	9.55358	0.5347	0.108031	15.85	8.76223	9.44185	0.00183358
149	2007	1.94591	0.631908	0.089286	10.1358	0.6568	0.0876559	15.3744	8.62245	9.67307	0.00147055
150	2007	2.89037	0.674777	0.19169	9.6142	0.6514	0.103498	15.514	0	8.70234	0.00133481
151	2007	2.48491	0.84374	0.0665	9.90189	0.6408	0.0744409	15.5291	7.97146	9.08444	0.00101427
152	2007	0.693147	0.690265	0.00186	9.77571	0.6701	0.0902369	14.9329	5.97889	9.74496	0.00066747
153	2007	1.79176	0.709548	0.245881	10.052	0.6597	0.0988588	14.8413	8.55219	9.8366	0.00125285
154	2007	2.07944	0.67792	0.043416	9.53344	0.5193	0.101106	16.2689	5.80212	9.03825	0.00126096
155	2007	2.56495	0.871099	0.078379	9.21174	0.4207	0.122513	16.4723	4.79579	8.40268	0.00091567
156	2007	1.38629	0.815638	0.011502	9.26284	0.4035	0.136069	16.2385	6.77537	8.70301	0.00098022
157	2007	1.79176	0.850276	0	8.99355	0.4254	0.126561	16.6741	6.73102	8.89192	0.00095913
158	2007	1.38629	0.917831	0.001689	9.06705	0.4082	0.136264	16.266	6.63332	8.65939	0.00145323
159	2007	5.44674	0.795838	0.000439	10.4796	0.4583	0.0977861	16.6108	8.65661	12.3239	0.00229536
160	2007	2.19722	0.683145	0.131833	9.87349	0.5306	0.0874145	15.1305	7.09257	9.84808	0.00019157
161	2007	1.09861	0.717607	0.003034	9.45289	0.4808	0.131331	15.1726	5.8999	8.32166	0.00117398
162	2007	2.70805	0.74657	0.02127	9.92108	0.5279	0.0961179	15.0833	7.45588	9.51893	0.00212523
163	2007	2.30259	0.6697	0.002102	9.58039	0.436	0.0910604	15.5245	6.07535	9.278	0.00122172
164	2007	2.77259	0.752629	0.079054	9.91655	0.5189	0.0854977	14.0376	5.36598	8.99653	0.00101913
165	2007	1.79176	0.601961	0.024013	9.55796	0.3808	0.114138	14.8216	4.94164	9.16272	0.00100933
166	2007	1.09861	0.56171	0.029643	9.08568	0.397	0.113556	15.5803	5.69036	9.33229	0.00125166
167	2007	1.94591	0.566387	0.004337	8.98732	0.3351	0.101996	15.8401	8.03851	9.21144	0.00024941
168	2007	1.38629	0.825239	0.012531	8.68118	0.332	0.157217	16.0412	7.84659	9.37305	0.00107717
169	2007	1.79176	0.540448	0.016377	9.22019	0.418	0.126948	15.0952	4.70048	8.87066	0.00156169
170	2007	0.693147	0.70453	0.004831	9.32215	0.4397	0.0896701	14.7937	3.73767	8.06934	0.00115092
171	2007	4.80402	0.798917	0.011149	10.4256	0.4496	0.0996109	16.156	8.09346	11.9211	0.00342033
172	2007	3.46574	0.703984	0.022977	9.92265	0.5275	0.0964836	15.0534	7.37963	10.0851	0.0015068
173	2007	2.19722	0.711686	0.030884	9.86115	0.4665	0.0983751	15.1278	6.71174	10.0266	0.00230766
174	2007	2.63906	0.510379	0.047094	9.41181	0.4005	0.108551	15.7777	6.36303	10.1409	0.00064797
175	2007	2.3979	0.67983	0.042062	8.86418	0.3055	0.17398	15.7988	6.42162	8.5415	0.00076759
176	2007	2.19722	0.6301	0.004404	9.7869	0.4855	0.0924568	15.4751	8.07714	9.00847	0.00121222
177	2007	2.07944	0.644472	0.014724	9.67414	0.4218	0.102966	15.401	7.43308	9.8533	0.00053479
178	2007	1.79176	0.761878	0.031293	9.23024	0.2379	0.171569	14.2106	3.97029	7.55381	0.00084056
179	2007	2.30259	0.683082	0.002641	9.21234	0.3141	0.145584	15.1415	7.5438	8.69918	0.00154134
180	2007	1.79176	0.468651	0.07965	9.6065	0.5041	0.119653	15.308	4.17439	10.4077	0.00174029
181	2007	1.60944	0.572367	0.00979	9.19898	0.2818	0.144349	15.5498	4.94876	9.97869	0.00090068
182	2007	1.94591	0.479271	0.012731	9.10997	0.3355	0.219189	15.2545	5.86079	7.88307	0.0007846
183	2007	2.48491	0.637437	0.044406	9.34949	0.5044	0.130062	15.2972	5.12396	8.76577	0.00029196
184	2007	5.69709	0.822224	0.000447	11.1818	0.3948	0.0877305	16.7478	9.88318	12.7025	0.00297625
185	2007	1.79176	0.843917	0.032382	9.70613	0.4847	0.124264	15.1274	6.88551	9.61647	0.00132671
186	2007	6.42325	0.799569	0.000666	11.2853	0.5006	0.107028	15.7133	8.88142	12.811	0.00733651
187	2007	3.73767	0.848655	0.000747	11.0299	0.5521	0.0924388	14.7455	7.95437	11.5414	0.0023218
188	2007	2.3979	0.623678	0.000983	9.74379	0.5292	0.085746	15.9143	6.52942	9.75045	0.0012322
189	2007	4.27667	0.666781	0.000183	11.0219	0.6457	0.0573269	15.6135	9.15186	11.9659	0.00204537
190	2007	3.29584	0.699718	0	10.1992	0.5561	0.0690102	15.3959	8.21986	11.2687	0.001696
191	2007	1.94591	0.609737	0.021139	9.48926	0.4639	0.105554	16.3147	7.63964	9.62543	0.00057699
192	2007	2.30259	0.617035	0.008248	9.74759	0.4122	0.0682856	16.2265	5.96615	8.51859	0.00044359
193	2007	1.94591	0.672541	0.004922	9.67351	0.3389	0.103589	15.5624	7.09257	11.2579	0.00225339
194	2007	2.19722	0.676575	0.000788	10.2732	0.5894	0.0778831	15.4762	8.31825	11.9104	0.00093287
195	2007	1.60944	0.579588	0.002591	9.20794	0.4338	0.175551	15.6466	5.0814	9.3283	0.00157054
196	2007	1.09861	0.476968	0.002166	9.23562	0.4651	0.106824	15.4509	2.99573	9.82752	0.00087003
197	2007	1.60944	0.79524	0.012562	9.3682	0.5341	0.170221	15.2065	2.48491	10.2821	0.00116006
198	2007	0.693147	0.655517	0.003511	9.76377	0.3914	0.0874844	14.9719	4.43082	9.48044	0.00132939
199	2007	1.09861	0.508053	0.002624	9.70076	0.5434	0.1043	15.3683	7.39756	10.7062	0.00051553
200	2007	3.8712	0.797232	0.000466	10.737	0.5682	0.0612634	15.5271	7.01392	13.1311	0.0028945
201	2007	3.3673	0.840064	0	10.8095	0.6085	0.0708826	14.9368	8.31164	11.2049	0.00214322
202	2007	0.693147	0.597148	0.000808	9.63306	0.5738	0.0882218	15.0782	6.86693	9.01542	0.00092209
203	2007	1.60944	0.769472	0	9.24368	0.5464	0.0879286	16.1056	4.00733	9.44193	0.00077966
204	2007	0.693147	0.875354	0.024301	9.34993	0.4458	0.133198	15.0859	8.37954	8.92917	0.00227851
205	2007	3.3322	0.554538	0.002044	9.66612	0.3482	0.110383	16.0945	7.92443	9.82779	0.00159615
206	2007	2.19722	0.688547	0.033077	9.93967	0.5799	0.0992324	15.1719	6.11589	9.01663	0.00148201
207	2007	3.29584	0.793331	0.010543	9.60427	0.4262	0.113749	15.4542	2.48491	9.13949	0.00138919
208	2007	1.09861	0.575515	0.014066	9.2653	0.5163	0.1366	15.2167	7.10085	9.52879	0.00057608
209	2007	1.38629	0.513788	0.02268	9.67389	0.3993	0.136215	14.5435	6.40853	8.87627	0.0008853
210	2007	0	0.546822	0.012784	9.86936	0.4829	0.119816	13.7286	5.72031	8.69014	0.00029446
211	2007	1.09861	0.705948	0.01893	9.16451	0.3742	0.108139	15.2746	6.04501	9.60049	0.00028396
212	2007	1.09861	0.404896	0.004115	8.99194	0.3877	0.104466	15.644	8.4797	9.16115	0.00053932
213	2007	2.19722	0.508619	0.000809	9.11416	0.3697	0.106086	15.8633	10.1309	8.30573	0.00036124
214	2007	1.60944	0.321714	0.069845	9.1882	0.5037	0.193074	15.1781	6.14419	6.92166	0.00087939
215	2007	0	0.520814	0.003708	9.35461	0.4933	0.118371	14.773	4.36945	5.63835	0.00051254
216	2007	0	0.537312	0.041858	9.04617	0.4523	0.183658	15.1946	4.89035	6.44572	0.00123924
217	2007	1.60944	0.545818	0.027599	9.2921	0.3954	0.137879	14.757	6.62804	7.62266	0.00036969
218	2007	0	0.499521	0.032233	9.28971	0.3369	0.171794	14.4033	5.92693	9.0652	0.00098718
219	2007	3.17805	0.929788	0.00177	10.0037	0.2823	0.109747	15.0423	9.04476	10.8271	0.00128986
220	2007	0	0.85233	0.003643	10.1816	0.3962	0.153505	13.8469	3.49651	9.47309	0.00243468
221	2007	5.16479	0.824692	0.003962	10.1858	0.4525	0.107108	16.6329	4.02535	11.642	0.00186302
222	2007	1.09861	0.77584	0.034828	9.5586	0.4759	0.112625	14.928	5.8944	7.82405	0.00112748
223	2007	1.79176	0.420411	0.125843	10.3173	0.7132	0.136115	14.1452	3.43399	8.07745	0.00161271
224	2007	1.38629	0.626547	0.006656	9.15631	0.4449	0.145286	15.4666	6.73221	6.76041	0.00053528
225	2007	2.3979	0.529303	0.025641	9.78634	0.5492	0.0895382	15.0585	8.40116	9.29468	0.00121654
226	2007	2.77259	0.664452	0.004785	9.52076	0.4481	0.120523	15.5824	4.20469	9.2192	0.00268628
227	2007	1.38629	0.771988	0.110048	8.83826	0.3572	0.230015	15.0223	5.71373	7.37776	0.0012271
228	2007	0.693147	0.73185	0.003749	9.05544	0.4243	0.140924	15.1993	6.27476	6.87936	0.00087426
229	2007	1.09861	0.55369	0.053201	9.15186	0.4924	0.133207	15.1321	5.96101	8.98256	0.00050532
230	2007	1.79176	0.623173	0.088377	9.50859	0.5557	0.127877	14.8935	5.14749	8.29929	0.00110603
231	2007	1.94591	0.628794	0.001181	9.01603	0.3992	0.171464	15.9812	6.62407	6.33859	0.00082361
232	2007	2.48491	0.669207	0.02111	9.33609	0.4926	0.130976	14.9406	1.38629	9.26398	0.0006144
233	2007	1.60944	0.409669	0.071383	9.38211	0.5234	0.136027	15.5375	6.76157	7.21818	0.00165903
234	2007	0	0.51585	0.059946	9.11096	0.3883	0.142029	15.4549	6.70196	4.94164	0.00036301
235	2007	1.09861	0.579437	0.077257	9.10164	0.3912	0.153931	15.8377	6.1203	7.17012	0.00089005
236	2007	1.09861	0.771486	0.028108	9.29385	0.4769	0.164389	14.5016	7.4061	7.87207	0.00171089
237	2007	0	0.592741	0.030418	8.63622	0.2278	0.248802	15.3816	5.3033	4.20469	0.00102717
238	2007	1.79176	0.883982	0	9.08455	0.4343	0.144876	15.2321	5.84064	5.43372	0.00107924
239	2007	4.21951	0.515055	0.012685	9.87761	0.4641	0.153418	15.7319	3.93183	8.99962	0.00319006
240	2007	0.693147	0.500405	0.340437	9.19462	0.5851	0.14439	15.287	6.97895	6.94698	0.00104307
241	2007	2.30259	0.643264	0.01678	8.88586	0.4636	0.175558	16.071	6.49678	5.46383	0.00107356
242	2007	0.693147	0.684695	0.025283	8.61903	0.4004	0.266207	15.0797	3.4012	5.82895	0.0018857
243	2007	4.46591	0.584452	0.015962	9.98557	0.4602	0.117188	15.9472	4.77068	5.03695	0.00168158
244	2007	0.693147	0.447555	0.130198	9.3397	0.5452	0.138617	15.9033	3.14026	5.65599	0.00081516
245	2007	2.19722	0.770448	0.051795	9.99843	0.6106	0.12183	14.6986	8.11891	7.1452	0.00099006
246	2007	0	0.578288	0.037516	8.79936	0.2805	0.224231	14.8529	7.5773	7.1452	0.00133762
247	2007	0	0.537301	0.056557	8.37701	0.4336	0.278153	15.8559	5.48064	7.12367	0.0012153
248	2007	1.09861	0.769942	0.072011	8.85138	0.3305	0.342418	14.2119	7.2593	7.15851	0.00322221
249	2007	0	0.830633	0.0188	8.67897	0.2953	0.368312	14.637	3.3673	4.90527	0.0017306
250	2007	0.693147	0.852238	0.031993	8.65469	0.3305	0.284273	14.6763	7.67768	4.34381	0.00162392
251	2007	4.72739	0.729526	0.023648	9.96829	0.438	0.0914276	16.577	9.05391	11.6224	0.00133558
252	2007	0	0.587192	0.334068	9.41459	0.575	0.167	13.803	7.41003	6.62007	0.00087513
253	2007	2.07944	0.676623	0.020032	9.64465	0.5921	0.0920588	15.3615	8.05845	7.19968	0.00107022
254	2007	3.04452	0.664899	0.036453	9.36777	0.4553	0.103497	15.8758	8.16735	8.15364	0.00067197
255	2007	4.06044	0.355724	0.124602	8.96342	0.4641	0.136228	15.728	5.87985	8.14555	0.00066677
256	2007	1.09861	0.676391	0.261783	10.2638	0.8109	0.165666	15.021	7.16053	2.99573	0.00164438
257	2007	0	0.829209	0.018306	9.0263	0.3992	0.166313	14.989	7.5765	6.51323	0.0011213
258	2007	1.09861	0.422622	0.090779	9.91724	0.7469	0.142643	15.4114	8.40146	6.02587	0.00162856
259	2007	1.09861	0.706572	0.010127	8.86319	0.3152	0.186288	15.041	6.63595	7.62754	0.00125954
260	2007	1.09861	0.643386	0.080968	8.64892	0.3653	0.236833	14.9817	6.60113	5.73657	0.00123639
261	2007	3.63759	0.771469	0.027276	10.0135	0.4587	0.113678	15.5188	6.33801	8.81314	0.00185941
262	2007	0	0.65035	0.002288	10.9828	0.8159	0.065357	12.0335	7.84615	11.7141	0.00051837
263	2007	1.79176	0.629322	0.006658	10.7271	0.8439	0.0747433	13.2385	6.97112	10.3612	0.00036301
264	2007	0.693147	0.491201	0.168698	9.3816	0.5557	0.154319	14.9055	7.94911	7.77821	0.00104278
265	2007	0.693147	0.755486	0	8.62155	0.3736	0.251691	15.4915	7.51126	2.99573	0.00230623
266	2007	0	0.83479	0.035599	9.19877	0.355	0.158401	14.8375	7.38591	3.89182	0.00075459
267	2007	0	0.803055	0.023631	9.35132	0.3697	0.183824	14.3433	6.84489	5.61495	0.00187265
268	2007	0	0.530453	0.173745	8.81774	0.3972	0.252085	14.9677	7.7209	8.87508	0.00166959
269	2007	0	0.965051	0.128902	9.92935	0.4539	0.133108	14.0074	7.49187	6.2691	0.00099336
270	2007	0	0.89831	0	8.98695	0.5922	0.24131	15.1221	7.66409	4.23411	0.00176827
271	2007	0	0.730615	0.005837	8.13094	0.2292	0.381012	15.262	7.5616	3.95124	0.0033925
272	2007	0	0.339325	0.072344	8.31066	0.3662	0.383639	15.1233	7.78322	7.48043	0.00237017
273	2007	2.19722	0.58519	0.01661	9.68028	0.5177	0.131538	14.7334	7.87552	9.96998	0.0023892
274	2007	1.94591	0.893197	0.163244	10.2344	0.4946	0.118626	14.7379	7.89659	8.42046	0.00120925
275	2007	0	0.682212	0.002497	10.0107	0.6808	0.132098	13.7545	6.91385	5.96615	0.00048433
276	2007	0	0.677857	0.001222	9.27575	0.5365	0.240359	14.3182	7.19615	10.2715	0.00132539
277	2007	0	0.867058	0.027586	8.30746	0.2014	0.498582	14.4889	7.02335	4.38203	0.00251798
278	2007	0	0.836065	0.002004	9.08251	0.4267	0.254604	14.1858	4.68213	11.3871	0.00118665
279	2007	2.99573	0.600878	0.041463	10.3462	0.3859	0.0832829	15.1616	9.23763	9.30036	0.0011646
280	2007	0.693147	0.872134	0.429467	11.5022	0.8959	0.083134	12.9831	7.25029	1.09861	0.00271058
1	2008	4.00733	0.7582	0.007433	10.2724	0.5019	0.068274	16.3973	9.66613	10.6926	0.00144174
2	2008	2.83321	0.663932	0.127312	10.7801	0.5934	0.0721789	15.7692	7.11558	11.3656	0.00109621
3	2008	2.63906	0.877635	0.006358	10.2213	0.4054	0.116431	14.9985	7.81197	10.5999	0.00062661
4	2008	2.07944	0.749727	0.123324	10.028	0.5511	0.0778708	16.1367	9.28988	10.1412	0.00089687
5	2008	1.60944	0.760131	0.091834	9.56906	0.5706	0.11094	15.8599	8.72659	9.87919	0.00063883
6	2008	3.52636	0.8057	0.003522	9.58314	0.483	0.105181	16.2654	8.88204	10.8859	0.00057189
7	2008	1.94591	0.619401	0.062672	9.74882	0.4397	0.154212	15.3085	8.843	8.75826	0.00090231
8	2008	1.38629	0.56552	0.052759	9.95456	0.6017	0.149424	15.0656	8.06619	8.62587	0.00121157
9	2008	2.30259	0.870422	0.082954	10.1131	0.5052	0.072831	15.671	5.77144	9.68452	0.00053049
10	2008	3.13549	0.896839	0	10.1565	0.5664	0.10133	15.4184	8.77103	10.651	0.00141437
11	2008	1.60944	0.887104	0	9.60528	0.4891	0.105357	15.3116	8.12613	8.62047	0.00077215
12	2008	3.78419	0.648161	0.095954	10.6544	0.5048	0.104119	15.7588	6.70276	10.3445	0.00280352
13	2008	1.94591	0.678455	0.297881	9.79668	0.5292	0.174308	15.2667	5.50289	7.7878	0.00133947
14	2008	1.79176	0.58519	0.470484	10.0687	0.5921	0.130813	14.2167	8.76764	3.52636	0.00175244
15	2008	2.3979	0.590429	0.238994	9.94372	0.6347	0.14242	15.231	3.94634	7.89878	0.00144136
16	2008	1.38629	0.798437	0.398371	10.0724	0.6351	0.119975	14.6763	8.95893	8.21012	0.00170885
17	2008	0	0.695305	0.247726	10.2204	0.6184	0.143985	14.7356	8.63266	4.94876	0.00123286
18	2008	2.19722	0.553891	0.192248	9.81022	0.5796	0.150896	15.2002	6.27992	8.86926	0.00133302
19	2008	2.3979	0.700538	0.006466	9.41841	0.5234	0.134613	15.69	1.89507	10.1384	0.00093442
20	2008	0.693147	0.578385	0.101129	9.22039	0.5238	0.272964	15.2239	3.96791	2.83321	0.00218764
21	2008	2.56495	0.551344	0.11058	9.79985	0.6533	0.144998	15.5363	4.97327	9.47524	0.00098194
22	2008	1.09861	0.582932	0.249384	9.77298	0.7081	0.161031	15.5062	3.58175	9.728	0.00090813
23	2008	2.3979	0.661316	0.000318	10.8119	0.3813	0.101172	15.3628	8.8166	11.1668	0.00112567
24	2008	1.94591	0.742473	0.029742	11.1563	0.5704	0.0870271	14.9285	9.78713	11.259	0.00118721
25	2008	0.693147	0.689267	0.199015	10.8205	0.6617	0.13107	12.8669	8.26041	6.47697	0.00137859
26	2008	1.09861	0.441622	0.111761	9.7551	0.4987	0.202733	15.3379	9.11459	8.07869	0.00075453
27	2008	1.79176	0.60073	0.044348	10.1426	0.4955	0.162941	14.9997	8.56405	8.54675	0.00140344
28	2008	1.38629	0.569037	0.177015	11.534	0.5811	0.104601	13.9825	8.90358	11.3441	0.001025
29	2008	1.94591	0.633322	0.106176	10.061	0.3643	0.214999	14.609	9.39963	8.65817	0.00204375
30	2008	0	0.757998	0.033875	10.1361	0.523	0.183259	14.3074	8.20949	8.45063	0.00098529
31	2008	0.693147	0.603548	0.012649	9.92123	0.4866	0.208235	14.3528	8.04148	8.7863	0.00152984
32	2008	5.51343	0.781852	0.020207	10.9013	0.501	0.105359	16.0205	9.7202	13.1784	0.00325157
33	2008	5.10595	0.851963	0.002526	11.054	0.5168	0.106266	15.8215	9.6784	12.9972	0.00379216
34	2008	3.78419	0.391973	0.016579	10.7327	0.5465	0.0973257	14.9745	9.13138	10.971	0.00094131
35	2008	2.70805	0.627458	0.126343	10.297	0.5676	0.133013	14.459	8.02188	9.46234	0.001206
36	2008	1.79176	0.691634	0.074739	10.5764	0.6341	0.124243	13.8174	8.54701	9.333	0.00132109
37	2008	2.3979	0.412164	0.020867	10.0529	0.4709	0.141018	14.4172	6.55393	10.329	0.00120349
38	2008	2.83321	0.568987	0.002323	10.0118	0.4388	0.117621	15.0181	5.28827	10.3446	0.00127816
39	2008	2.19722	0.693364	0.005734	10.3148	0.5747	0.109838	14.5349	6.75577	10.3746	0.00099493
40	2008	1.09861	0.715003	0.272175	9.40377	0.3998	0.221013	14.5162	8.23224	8.54985	0.00111153
41	2008	1.94591	0.852723	0.005727	10.3384	0.6349	0.104463	14.3231	8.45906	9.90539	0.00120859
42	2008	2.30259	0.736793	0.246938	10.8438	0.7246	0.0863517	13.9967	3.49651	9.0348	0.00065022
43	2008	2.3979	0.733478	0.195556	9.77241	0.5135	0.144304	14.7042	8.13997	9.39441	0.00199486
44	2008	1.94591	0.512863	0.064899	9.48144	0.4826	0.208056	15.0038	8.24941	8.52119	0.00180716
45	2008	1.38629	0.833703	0.081834	9.70204	0.4687	0.15394	14.5482	5.61313	8.55737	0.0008737
46	2008	4.59512	0.80229	0.013446	10.4398	0.5121	0.0938096	16.1704	5.86537	10.2274	0.00093696
47	2008	2.48491	0.72946	0.035522	10.3095	0.4889	0.10451	15.2786	2.89037	9.26691	0.00097277
48	2008	1.94591	0.636146	0.011575	9.78352	0.3479	0.119824	14.871	8.24239	7.54592	0.00056425
49	2008	0	0.49317	0.270833	9.9983	0.5369	0.151082	13.7896	7.39363	7.49554	0.00092778
50	2008	1.60944	0.716951	0.083417	9.88853	0.525	0.156226	14.5202	7.96049	7.8144	0.00238484
51	2008	0.693147	0.390858	0.159044	10.0501	0.5612	0.194287	13.839	7.43615	8.69182	0.00101049
52	2008	1.60944	0.755971	0.317021	10.2572	0.5646	0.0924269	14.5403	5.49717	7.87967	0.00025461
53	2008	0	0.556277	0.000563	9.5699	0.392	0.208066	14.294	3.91202	9.64808	0.0013181
54	2008	5.45532	0.689113	0.005981	10.2755	0.3757	0.10504	16.34	6.54822	10.9735	0.00252742
55	2008	2.70805	0.61204	0.000478	9.41508	0.3477	0.173692	15.2844	8.65096	8.79225	0.00128356
56	2008	1.09861	0.669085	0.307802	9.7136	0.3244	0.106603	14.1628	7.42324	7.72974	0.00069488
57	2008	0	0.695084	0.308467	9.7343	0.4357	0.163771	13.8448	2.30259	6.92264	0.0008701
58	2008	1.09861	0.823067	0.177805	9.75759	0.4295	0.160728	14.25	0.693147	7.15501	0.00083868
59	2008	2.56495	0.84677	0.217688	11.2979	0.8508	0.0499571	15.0092	5.35032	9.36717	0.00053622
60	2008	0.693147	0.718352	0.012679	9.54888	0.3671	0.20894	13.7248	5.98668	7.24779	0.00168816
61	2008	1.38629	0.719236	0.002383	9.67225	0.208	0.177373	14.8484	4.8828	8.44634	0.0008532
62	2008	0.693147	0.496869	0.563807	9.94396	0.5878	0.1672	13.3182	7.49635	5.2832	0.00068604
63	2008	2.07944	0.648631	0.025	9.79718	0.3506	0.148718	14.7719	7.57302	9.30119	0.00145449
64	2008	0	0.616454	0.013315	9.37585	0.1611	0.23308	14.2712	3.97029	8.3202	0.00144926
65	2008	1.94591	0.989615	0.001664	9.14815	0.2411	0.204128	15.3959	7.55464	8.19368	0.00082615
66	2008	6.15698	0.802453	0.003265	11.0155	0.4755	0.107196	16.3703	9.65259	12.3767	0.00251062
67	2008	5.40268	0.837641	0	11.4665	0.5761	0.0767017	15.5028	7.90212	12.6656	0.00183532
68	2008	4.41884	0.840282	0.143325	9.9696	0.5289	0.0991583	16.1856	8.06872	10.9725	0.00132996
69	2008	4.84419	0.855905	0.00108	11.0268	0.5892	0.0847684	15.3111	7.62803	12.2259	0.00249729
70	2008	5.39816	0.78701	0	11.5793	0.6201	0.0928727	15.746	8.20056	13.6088	0.00339767
71	2008	4.61512	0.859049	0.000661	10.3986	0.5701	0.0781707	15.7075	8.34996	12.5903	0.0020244
72	2008	2.19722	0.859203	0.030443	9.64588	0.4734	0.141887	15.529	7.87017	11.446	0.00295907
73	2008	2.83321	0.870414	0.009693	9.74707	0.4949	0.124798	15.581	8.37839	10.4924	0.00249009
74	2008	4.09434	0.868327	0.016485	9.89217	0.4855	0.0958384	15.6711	9.33583	11.4552	0.00146576
75	2008	4.06044	0.879651	0.053226	10.4411	0.5706	0.0803777	15.3349	8.15249	11.9248	0.00194421
76	2008	4.47734	0.831889	0.005795	10.8665	0.5989	0.0685829	14.9437	6.98657	11.6967	0.00175715
77	2008	3.43399	0.862322	0	10.2343	0.5799	0.0899605	15.3087	9.33247	11.5616	0.0019362
78	2008	1.94591	0.884352	0.001009	9.41646	0.4661	0.150547	15.661	6.89972	9.15462	0.00211263
79	2008	5.97381	0.77075	0.001261	11.1681	0.4997	0.0877751	16.172	9.28098	12.7103	0.00387949
80	2008	5.14749	0.788928	0.000262	11.1562	0.5541	0.110848	15.8256	9.83623	12.436	0.00391277
81	2008	4.06044	0.714293	0.002422	10.3595	0.5308	0.0864859	15.972	8.62927	10.1726	0.00193764
82	2008	3.82864	0.831948	0	10.672	0.5979	0.0748747	15.1602	9.56264	11.8202	0.00287765
83	2008	4.11087	0.879374	0.017737	10.5989	0.5735	0.0835032	14.8036	9.89136	11.2924	0.00272057
84	2008	4.04305	0.779021	0.003251	10.8378	0.5979	0.0648212	15.4204	7.70445	11.2546	0.00278572
85	2008	3.58352	0.84498	0.000494	10.5061	0.5369	0.0818013	15.4811	6.2186	10.8425	0.0032327
86	2008	2.99573	0.776582	0.002553	10.0589	0.548	0.117114	14.6074	2.58776	8.66785	0.00298991
87	2008	2.07944	0.700598	0.002297	10.8333	0.4619	0.156611	13.7445	9.60139	9.67124	0.00362366
88	2008	3.3673	0.807715	0.000516	10.4451	0.5279	0.0782631	15.5085	9.42682	10.0812	0.00206939
89	2008	1.60944	0.684716	0.006321	10.0012	0.4862	0.169624	14.7264	6.608	8.99987	0.00382439
90	2008	4.52179	0.863845	0	10.4482	0.5015	0.133497	15.9869	4.64439	11.5067	0.00288845
91	2008	3.68888	0.817788	0.002085	10.389	0.6061	0.112461	15.0502	9.91121	10.8334	0.00436686
92	2008	2.19722	0.802849	0	9.52017	0.3962	0.151319	15.3138	7.61184	9.95328	0.0041167
93	2008	1.60944	0.562621	0.409905	9.89389	0.611	0.119717	14.9858	7.41638	8.75558	0.00144967
94	2008	3.13549	0.778029	0.099869	10.8163	0.6796	0.111721	14.3319	8.06306	10.6375	0.001832
95	2008	2.3979	0.819723	0.514772	9.74267	0.599	0.117366	14.9241	8.28389	9.09807	0.00092269
96	2008	1.60944	0.796479	0.016422	10.6942	0.6711	0.109925	13.7659	8.32312	9.69091	0.00180628
97	2008	1.79176	0.847397	0.003317	9.44106	0.4244	0.158889	15.814	8.14845	9.64769	0.00140368
98	2008	1.38629	0.798339	0	9.73311	0.3946	0.184982	14.1225	2.3979	9.37314	0.0029976
99	2008	1.38629	0.543964	0.018529	9.361	0.4286	0.160912	15.4306	7.54856	9.11746	0.00129895
100	2008	1.79176	0.827003	0.035337	8.7757	0.3339	0.189926	16.2708	6.6107	8.36521	0.00067268
101	2008	0.693147	0.76247	0.128436	9.10298	0.331	0.140364	15.8003	5.70044	8.88281	0.0008873
102	2008	1.79176	0.771819	0.001837	8.91905	0.3856	0.185832	15.781	6.31716	9.08148	0.00074183
103	2008	1.38629	0.880253	0.039166	8.97689	0.3032	0.15074	15.7484	6.34914	8.69835	0.00031196
104	2008	1.09861	0.66804	0.015172	9.55726	0.4083	0.222635	14.407	8.37793	9.26936	0.00136642
105	2008	1.09861	0.64239	0.006045	9.6774	0.4297	0.166307	14.6157	4.99721	9.361	0.00199363
106	2008	4.7185	0.802054	0.001252	10.4227	0.4745	0.0780134	16.0508	9.38169	11.5144	0.00126274
107	2008	4.40672	0.939812	0.000643	11.0453	0.5244	0.152619	15.054	8.33663	12.2271	0.00534416
108	2008	1.79176	0.769227	0.006996	9.97651	0.5654	0.0743445	15.0628	5.87774	9.47562	0.00101383
109	2008	1.38629	0.451554	0.030103	10.1428	0.4782	0.0794965	14.7812	4.93447	8.79482	0.00125262
110	2008	3.71357	0.644407	0.009282	10.4585	0.5935	0.0596438	16.0199	8.68896	12.0435	0.00125517
111	2008	1.79176	0.702561	0.005969	9.95575	0.4451	0.0920721	15.4573	6.01127	10.8208	0.00127443
112	2008	1.09861	0.552626	0.009897	9.87034	0.3941	0.0996488	14.86	6.13988	8.67539	0.00128733
113	2008	2.56495	0.620006	0.08032	10.0996	0.5183	0.0902466	14.8666	6.11841	9.50495	0.00147656
114	2008	1.60944	0.524066	0.002513	9.78981	0.4039	0.100986	14.9908	6.51175	8.24643	0.00077137
115	2008	4.30407	0.883112	0	10.4942	0.554	0.0892545	16.1839	6.74052	11.6242	0.00135276
116	2008	0	0.602383	0.039528	9.93528	0.5844	0.124337	14.4609	3.71357	9.07852	0.00100753
117	2008	1.94591	0.816939	0.201166	9.95237	0.6267	0.131191	14.4481	7.63533	9.27209	0.00085338
118	2008	1.38629	0.638965	0.013767	9.60137	0.5495	0.149044	15.6179	7.11314	10.6839	0.00081573
119	2008	0	0.750625	0.019512	10.4809	0.6432	0.110882	14.0518	5.14166	10.5239	0.00091916
120	2008	1.09861	0.614007	0.002506	10.0529	0.6356	0.124708	14.0344	6.01859	9.22857	0.00124892
121	2008	1.60944	0.525002	0.036955	9.21194	0.4303	0.188217	16.1701	7.35883	11.1559	0.00088447
122	2008	1.09861	0.581463	0.034236	9.26587	0.4624	0.198454	15.4316	7.60986	10.2936	0.00115247
123	2008	1.09861	0.882949	0.093544	9.33574	0.52	0.170057	15.5645	7.66247	10.2874	0.00115382
124	2008	1.38629	0.690885	0.010324	9.32661	0.4798	0.186045	15.4149	4.60517	9.4114	0.00139915
125	2008	1.79176	0.869954	0.023277	9.18174	0.4742	0.188809	15.9379	6.22258	10.3113	0.00131713
126	2008	5.273	0.803899	0.018159	10.7304	0.441	0.073347	16.3198	5.35659	11.3673	0.00149339
127	2008	4.83628	0.862351	0.002535	10.8719	0.5084	0.0832723	16.0626	9.18143	12.4848	0.00225762
128	2008	4.11087	0.780972	0.063295	10.8502	0.6476	0.0610566	15.476	8.9705	10.3497	0.00148106
129	2008	2.89037	0.883273	0.282822	10.3082	0.6279	0.073233	15.2217	7.8501	9.7786	0.00076645
130	2008	3.85015	0.812099	0.305571	11.54	0.7653	0.0437108	14.716	5.22036	9.79596	0.00076035
131	2008	4.00733	0.863616	0.060408	10.7998	0.6089	0.0609312	15.7148	8.68525	11.5692	0.0011958
132	2008	3.58352	0.841219	0.019674	10.2437	0.5839	0.0731795	16.0197	6.33859	10.7892	0.00178316
133	2008	3.52636	0.862504	0.239355	10.1932	0.5577	0.0822852	15.9071	8.99715	10.5656	0.00170369
134	2008	4.15888	0.841222	0.194677	10.2326	0.5546	0.0737551	15.4483	4.81218	9.66701	0.00176971
135	2008	3.43399	0.819761	0.003935	11.0591	0.6114	0.0686517	14.8014	7.66903	10.8708	0.00203949
136	2008	0.693147	0.861662	0.007254	10.2506	0.5429	0.0739415	14.8002	6.52356	10.8452	0.00057777
137	2008	3.13549	0.874761	0.035484	9.90093	0.5115	0.0778254	16.0835	8.88035	10.3194	0.00100613
138	2008	2.48491	0.757616	0.004666	10.1506	0.5592	0.0683416	15.4814	8.26093	9.70595	0.00064094
139	2008	2.94444	0.794466	0	10.0238	0.5899	0.0728054	15.5221	8.04099	9.38126	0.00114667
140	2008	3.21888	0.787813	0.005257	10.4226	0.6094	0.0817244	15.1554	4.55388	9.71734	0.00097022
141	2008	2.94444	0.854545	0.001457	9.21533	0.5052	0.140566	16.1689	5.89164	9.28786	0.00170944
142	2008	4.66344	0.809253	0.07264	10.6119	0.5524	0.0963723	16.4931	2.3979	11.85	0.0015015
143	2008	2.63906	0.777937	0	9.59649	0.4532	0.108032	15.7022	5.18726	8.78125	0.00125041
144	2008	3.82864	0.720389	0.029225	10.3117	0.6108	0.0887712	15.9796	3.17805	11.4073	0.00160192
145	2008	2.30259	0.741727	0.249525	9.99871	0.6522	0.0961439	15.5251	3.21888	9.11493	0.0012437
146	2008	2.63906	0.732854	0.026632	9.89968	0.6249	0.0918666	15.6164	8.58002	8.91731	0.0018166
147	2008	2.07944	0.791817	0.299876	10.0887	0.6581	0.0947077	14.5698	7.4953	9.26653	0.00137578
148	2008	3.3673	0.879619	0.006154	9.75365	0.5489	0.104506	15.8434	8.85647	10.0229	0.0016691
149	2008	2.3979	0.662036	0.089895	10.3207	0.6685	0.0787591	15.3617	8.70593	8.63213	0.0014405
150	2008	3.04452	0.836812	0.199162	9.84177	0.6651	0.0971763	15.5417	3.3673	7.06647	0.00117576
151	2008	3.3322	0.858169	0.066451	10.1148	0.6563	0.0721254	15.5226	8.08837	9.3699	0.00098385
152	2008	0	0.661519	0.001397	10.0095	0.6835	0.0815634	14.917	5.73334	9.92515	0.00081979
153	2008	1.09861	0.7053	0.219628	10.2927	0.6694	0.099938	14.8042	8.57891	10.061	0.00164136
154	2008	2.94444	0.695772	0.04676	9.70302	0.5231	0.0997591	16.2771	6.05209	9.36177	0.0017482
155	2008	2.30259	0.880099	0.081782	9.4003	0.4467	0.126625	16.4575	4.95583	8.70384	0.00097897
156	2008	1.79176	0.882157	0.013349	9.47386	0.4135	0.138374	16.2337	7.38956	8.96712	0.00090426
157	2008	1.94591	0.874619	0	9.2008	0.4277	0.130909	16.6658	7.67971	9.26644	0.00098605
158	2008	1.94591	0.932985	0.00403	9.26955	0.4225	0.133639	16.2709	6.96414	8.8871	0.00133534
159	2008	5.71043	0.788447	0.000411	10.6985	0.4615	0.0954235	16.6073	9.33406	12.4581	0.00217346
160	2008	1.79176	0.707926	0.129695	10.0424	0.5345	0.0953981	15.1149	7.35372	10.3353	0.00019243
161	2008	1.38629	0.751816	0.007874	9.53907	0.4613	0.146448	15.1524	6.06146	8.52615	0.00100032
162	2008	3.17805	0.752964	0.018535	10.1443	0.5371	0.102575	15.0342	7.80016	9.68116	0.00202355
163	2008	3.3322	0.83062	0.002022	9.82325	0.4498	0.0964069	15.4873	5.87774	9.73672	0.0012194
164	2008	1.79176	0.784154	0.083821	10.1713	0.5489	0.0888098	14.0492	5.70378	9.14163	0.00091553
165	2008	2.48491	0.696449	0.030912	9.81515	0.3976	0.0945021	14.7517	5.00395	9.38505	0.00098355
166	2008	1.94591	0.58069	0.017661	9.4492	0.4113	0.0917271	15.5414	5.55296	9.44983	0.00107544
167	2008	2.83321	0.672729	0.003543	9.16471	0.3383	0.106451	15.8133	7.78821	9.36615	0.00074185
168	2008	1.60944	0.835858	0.006872	8.78263	0.34	0.170249	16.0006	8.06022	9.50047	0.00150229
169	2008	0.693147	0.562605	0.018735	9.56794	0.4278	0.153105	15.1366	4.77068	9.17378	0.00139926
170	2008	1.94591	0.807457	0.004762	9.55208	0.4421	0.102304	14.7149	3.21888	8.27027	0.00123952
171	2008	5.25227	0.779935	0.009692	10.7313	0.5223	0.0868244	16.1939	8.36054	12.1012	0.00318196
172	2008	3.3673	0.736038	0.030054	10.109	0.5467	0.10358	15.0367	7.51969	10.3091	0.00195389
173	2008	3.13549	0.784161	0.030556	10.0721	0.5062	0.103987	15.1499	7.1309	10.2615	0.00220608
174	2008	1.60944	0.544199	0.046366	9.60629	0.4123	0.119236	15.8075	6.76734	10.3909	0.00067484
175	2008	2.30259	0.684574	0.043492	9.02786	0.3245	0.188624	15.796	6.60665	8.75195	0.00078654
176	2008	2.89037	0.775578	0.003693	9.97161	0.5171	0.122189	15.624	9.02858	9.23513	0.00115841
177	2008	2.48491	0.676866	0.014351	9.86272	0.446	0.107628	15.3675	7.50934	9.96195	0.00055645
178	2008	0.693147	0.736299	0.021798	9.42044	0.233	0.189288	14.1897	4.34381	7.7437	0.00129418
179	2008	3.09104	0.725913	0.003942	9.41107	0.3338	0.15159	15.0994	7.60489	8.9872	0.00177145
180	2008	2.19722	0.54699	0.119337	9.72125	0.4879	0.1341	15.3282	4.81218	10.5715	0.00195732
181	2008	1.79176	0.658545	0.010079	9.35453	0.3062	0.160966	15.5411	5.37064	10.2789	0.00096982
182	2008	1.60944	0.503402	0.013726	9.3011	0.368	0.189504	15.2282	6.02828	8.31508	0.00070526
183	2008	2.07944	0.633302	0.042223	9.51111	0.5038	0.122094	15.3244	5.22575	8.99069	0.00023448
184	2008	5.9108	0.812384	0.000443	11.3051	0.3894	0.0868265	16.773	9.74314	12.8002	0.00319156
185	2008	2.3979	0.861139	0.032563	9.82569	0.481	0.13067	15.0989	7.03174	9.81028	0.00195047
186	2008	6.62539	0.831467	0.000599	11.4055	0.4888	0.113988	15.7588	8.98407	12.9067	0.00700464
187	2008	3.61092	0.877065	0.000716	11.1212	0.5468	0.106446	14.8035	8.01599	11.6459	0.00302461
188	2008	2.70805	0.663663	0.000632	9.8722	0.5433	0.0896896	15.9068	6.64639	9.87293	0.00118272
189	2008	4.82028	0.776225	0.000181	11.1979	0.656	0.0564258	15.6131	9.22316	12.1043	0.0018239
190	2008	3.2581	0.705571	0	10.3409	0.5759	0.0723088	15.3738	8.28526	11.4261	0.00172577
191	2008	2.70805	0.653928	0.021061	9.63541	0.4681	0.10586	16.2923	7.83479	9.76308	0.00050083
192	2008	1.79176	0.759309	0.009232	9.73442	0.4159	0.0689539	16.1666	6.28227	8.62425	0.00041845
193	2008	1.60944	0.589373	0.004513	9.84961	0.3671	0.11035	15.5801	7.53369	11.3602	0.00232505
194	2008	2.94444	0.677016	0.000815	10.4066	0.5886	0.0823789	15.4884	8.35397	11.9566	0.00126313
195	2008	1.09861	0.747152	0.002648	9.35911	0.4248	0.170783	15.6009	4.90527	9.4618	0.00137502
196	2008	1.09861	0.514682	0.00212	9.40344	0.4635	0.114552	15.4296	2.77259	10.0048	0.00077092
197	2008	1.09861	0.800399	0.014145	9.53676	0.5495	0.160359	15.1963	2.07944	10.3787	0.00107172
198	2008	0.693147	0.715363	0.003482	9.92716	0.4054	0.0949248	14.9267	4.46591	9.58321	0.00119708
199	2008	2.07944	0.597513	0.002382	9.91369	0.5751	0.102044	15.3362	7.70301	10.849	0.00062562
200	2008	4.30407	0.714112	0.000471	10.8834	0.5278	0.0582917	15.5649	7.1309	12.6841	0.00252246
201	2008	3.52636	0.850361	0	10.935	0.6039	0.0721459	14.9625	8.33495	11.2185	0.00283425
202	2008	1.79176	0.666155	0.000836	9.76054	0.5677	0.0843821	15.047	6.87316	9.12554	0.00097096
203	2008	1.60944	0.788387	0	9.4477	0.5601	0.0859784	16.1045	6.37843	9.8587	0.00042247
204	2008	1.38629	0.666171	0.023297	9.50592	0.4426	0.129262	15.0383	8.468	8.83826	0.00217879
205	2008	4.00733	0.67086	0.002454	9.85964	0.3465	0.126182	16.1443	7.96102	10.1327	0.00185532
206	2008	1.94591	0.730848	0.033606	9.96086	0.6033	0.105905	15.1653	6.45363	9.21612	0.00154234
207	2008	3.3322	0.885801	0.010313	9.76624	0.4524	0.132668	15.4078	2.63906	9.74332	0.00141287
208	2008	0.693147	0.514925	0.013743	9.48151	0.5386	0.12724	15.0847	7.16317	9.61253	0.00057407
209	2008	1.60944	0.725463	0.024201	9.90813	0.4297	0.099578	14.3885	6.75227	9.09313	0.00081242
210	2008	0	0.555253	0.01148	10.1415	0.4988	0.123557	13.7465	6.72982	8.53601	0.000312
211	2008	1.09861	0.71212	0.016746	9.37076	0.3988	0.129293	15.2263	6.90475	9.80123	0.00034444
212	2008	1.60944	0.408799	0.004654	9.14697	0.4053	0.11904	15.636	8.64664	9.4971	0.00028129
213	2008	1.79176	0.338639	0.000401	9.13422	0.3817	0.118151	15.8591	11.8183	7.72445	0.00062995
214	2008	1.79176	0.378163	0.0722	9.21403	0.5228	0.210676	15.1659	6.14847	8.39503	0.00094057
215	2008	0	0.574337	0.003713	9.40121	0.5252	0.140278	14.7053	4.30407	6.15486	0.00064706
216	2008	0.693147	0.588547	0.041906	9.17647	0.4531	0.219644	15.0447	4.8828	4.67283	0.00143528
217	2008	0.693147	0.508088	0.042077	9.38455	0.4272	0.171274	14.7359	6.94505	7.88231	0.00057699
218	2008	0	0.50745	0.034639	9.41132	0.3562	0.198497	14.4812	6.00389	9.06739	0.00125113
219	2008	2.63906	0.916859	0.003464	10.1032	0.2556	0.105574	15.002	9.09414	10.9331	0.00136536
220	2008	0.693147	0.89192	0.003565	10.3278	0.3605	0.198689	13.9	3.46574	9.6429	0.00418174
221	2008	5.25227	0.835356	0.002378	10.3371	0.4657	0.129821	16.6424	2.63906	12.3217	0.00218001
222	2008	1.79176	0.786295	0.038244	9.76123	0.5092	0.118043	14.878	5.89164	7.32053	0.00124391
223	2008	1.79176	0.450991	0.116831	10.5262	0.7332	0.13923	14.1672	3.46574	9.71208	0.00134257
224	2008	0.693147	0.514545	0.00723	9.37848	0.4862	0.144568	15.4812	6.74524	7.07665	0.00065123
225	2008	1.79176	0.630504	0.022104	9.85661	0.5517	0.291274	15.0663	8.47717	9.43947	0.00199873
226	2008	2.63906	0.680788	0.002605	9.6166	0.4462	0.42309	15.5645	3.63759	9.39416	0.00231254
227	2008	1.60944	0.746142	0.101516	9.05369	0.3441	0.166115	14.9486	5.75257	5.83773	0.00156449
228	2008	1.79176	0.830554	0.003575	9.25474	0.4614	0.192459	15.0901	6.34212	7.2724	0.00073684
229	2008	0.693147	0.654451	0.05328	9.41809	0.5366	0.125162	15.1006	6.07304	8.16052	0.00057139
230	2008	2.3979	0.682369	0.10354	9.72538	0.5866	0.148808	14.8918	5.29832	8.89426	0.00104606
231	2008	2.07944	0.730138	0.001154	9.17854	0.4256	0.224324	15.9572	6.80239	6.47235	0.00097534
232	2008	2.94444	0.654236	0.022472	9.52632	0.5146	0.1896	15.0041	1.94591	9.65046	0.0008655
233	2008	2.19722	0.496954	0.080299	9.58115	0.5522	0.146328	15.5219	6.81564	7.47817	0.00127442
234	2008	1.60944	0.534783	0.060198	9.29303	0.4048	0.145776	15.4566	6.74406	5.6058	0.00046283
235	2008	0	0.587395	0.079295	9.26672	0.4068	0.17304	15.8117	6.22456	7.34601	0.00089257
236	2008	1.09861	0.757166	0.027867	9.55045	0.5019	0.294072	14.4551	7.51825	8.05007	0.00215079
237	2008	0.693147	0.547866	0.030143	8.82556	0.2386	0.321125	15.3544	5.27811	3.93183	0.00135571
238	2008	0.693147	0.891134	0	9.31181	0.4595	0.16088	15.1073	5.826	6.70319	0.00116867
239	2008	4.11087	0.503809	0.013558	9.93489	0.4697	0.175429	15.7529	4.09434	9.14313	0.00334368
240	2008	0	0.54019	0.348383	9.46839	0.6305	0.164235	15.2983	6.65434	7.25134	0.00112084
241	2008	1.94591	0.619429	0.009253	9.16639	0.4775	0.200314	16.0611	6.30445	8.48508	0.00136535
242	2008	1.38629	0.707416	0.025	8.7974	0.381	0.313271	15.0596	3.3322	6.25383	0.00198034
243	2008	4.83628	0.71539	0.013369	10.1591	0.4277	0.154455	15.6145	5.23111	10.6891	0.00227231
244	2008	1.38629	0.464624	0.103926	9.52398	0.538	0.148472	15.9219	1.79176	8.16166	0.00083917
245	2008	2.48491	0.671154	0.053017	10.1758	0.6212	0.121671	14.7309	8.24078	7.37651	0.00075592
246	2008	0	0.594458	0.011345	8.97437	0.2854	0.24184	14.8618	7.66416	5.74939	0.00111827
247	2008	0	0.655389	0.065711	8.54908	0.429	0.32428	15.8601	5.46383	6.64704	0.00122007
248	2008	0	0.782017	0.06117	9.02413	0.3482	0.364006	14.2301	7.34438	6.39693	0.00309049
249	2008	0	0.901399	0.013216	8.85009	0.3198	0.329931	14.6444	3.7612	7.41216	0.00174528
250	2008	1.60944	0.856188	0.047125	8.79558	0.3277	0.313379	14.7033	7.73957	6.41999	0.0010875
251	2008	5.10595	0.73996	0.008789	10.1758	0.451	0.103646	16.5398	9.15402	11.6504	0.00106117
252	2008	0	0.604952	0.335124	9.63965	0.5985	0.20086	13.5277	7.57476	6.28413	0.0011232
253	2008	1.94591	0.698475	0.021424	9.85177	0.6031	0.105411	15.3185	8.19178	8.12534	0.00109149
254	2008	3.55535	0.673928	0.0348	9.63469	0.4925	0.11155	15.836	8.29077	8.23669	0.00072173
255	2008	4.62497	0.504871	0.128131	9.16272	0.4408	0.16942	15.7013	5.58277	8.61232	0.00084804
256	2008	1.38629	0.693404	0.289108	10.4143	0.807	0.182995	14.9686	7.27951	5.6058	0.00185091
257	2008	1.09861	0.779386	0.017956	9.21523	0.3858	0.220417	15.1436	7.65114	6.71659	0.00140976
258	2008	1.38629	0.640179	0.097629	10.317	0.7865	0.122176	15.3642	8.57116	5.87493	0.00173983
259	2008	0	0.713865	0.007287	9.08273	0.3253	0.248963	14.8373	6.68085	8.01467	0.00134375
260	2008	0.693147	0.65738	0.066387	8.8944	0.39	0.273438	14.8849	6.74616	7.87588	0.00134225
261	2008	3.85015	0.724355	0.028577	10.1514	0.4706	0.117762	15.5538	5.79685	8.27716	0.00205747
262	2008	0	0.714066	0.002375	11.1479	0.8208	0.0664775	12.2334	7.99291	11.6425	0.00054821
263	2008	0.693147	0.662633	0.006684	10.6269	0.8102	0.0426229	13.2359	6.98997	4.74493	0.00038626
264	2008	0	0.482071	0.152949	9.54352	0.564	0.175343	14.8692	8.0519	4.64439	0.00115235
265	2008	0	0.840157	0	8.79876	0.3682	0.334876	15.4778	7.59065	5.22036	0.00223772
266	2008	0	0.83549	0.033498	9.30756	0.3681	0.215321	14.7716	7.50923	5.99146	0.00069964
267	2008	1.38629	0.813068	0.021322	9.49439	0.3828	0.220954	14.3086	6.93649	6.286	0.00185157
268	2008	0.693147	0.661954	0.188168	8.98494	0.4344	0.315712	14.9795	7.79241	9.1966	0.00207412
269	2008	1.09861	0.9249	0.135628	10.1169	0.4905	0.145446	14.0348	7.56491	8.58373	0.00142087
270	2008	0	0.90102	0	9.19746	0.6055	0.276517	15.0643	7.72919	4.38203	0.00174206
271	2008	0	0.742007	0.004892	8.18924	0.229	0.50329	15.1976	7.63652	4.38203	0.00376467
272	2008	0	0.382478	0.073807	8.38845	0.2641	1.00386	15.0973	7.78322	7.62217	0.00233057
273	2008	2.56495	0.666566	0.01541	9.87786	0.5386	0.159292	14.7491	7.96732	9.36623	0.0033324
274	2008	2.3979	0.896854	0.163906	10.3557	0.4877	0.122625	14.7949	7.98371	8.26565	0.00122891
275	2008	1.38629	0.688126	0.007692	10.3767	0.7148	0.138741	13.681	7.0435	7.71155	0.00069165
276	2008	1.09861	0.828081	0.001193	9.47132	0.5503	0.240252	14.3387	7.13021	10.3987	0.00192615
277	2008	0	0.869934	0.035055	8.53856	0.2096	0.549533	14.5879	7.16895	10.4666	0.00398586
278	2008	0.693147	0.606315	0	9.25894	0.415	0.248262	14.2283	5.11199	11.982	0.001335
279	2008	2.99573	0.601466	0.033713	10.5279	0.417	0.0973687	15.2419	9.29589	7.62657	0.00131925
280	2008	1.60944	0.84536	0.497291	11.5151	0.9097	0.070398	12.9899	7.35568	5.93291	0.00191287
1	2009	4.23411	0.816041	0.007665	10.3231	0.4958	0.0802715	16.4155	9.78716	10.9032	0.00129052
2	2009	3.55535	0.706445	0.125015	10.8431	0.5776	0.0749511	15.7412	7.10497	11.2859	0.00101167
3	2009	2.70805	0.862531	0.006983	10.2077	0.3874	0.128917	15.0146	7.5353	10.7301	0.00074403
4	2009	2.48491	0.810234	0.102279	10.0336	0.5389	0.0981115	16.1058	9.3666	10.4114	0.00099961
5	2009	2.07944	0.834069	0.095058	9.62734	0.565	0.125563	15.8084	8.86138	9.92447	0.00091017
6	2009	4.06044	0.821242	0.003407	9.66586	0.5037	0.115813	16.2442	8.93987	10.6567	0.00052012
7	2009	2.3979	0.697396	0.064887	9.84945	0.4183	0.193954	15.2967	8.91875	8.9938	0.00385711
8	2009	1.79176	0.658525	0.059402	10.0078	0.5161	0.170668	15.0629	8.10334	8.80941	0.00125231
9	2009	2.3979	0.882303	0.063151	10.155	0.4824	0.0874632	15.6475	6.40357	9.71015	0.00056128
10	2009	3.52636	0.913282	0	10.2365	0.5342	0.115163	15.4377	8.82901	10.7414	0.00179681
11	2009	1.94591	0.904612	0	9.62852	0.508	0.138645	15.2452	8.17724	8.8371	0.00084495
12	2009	4.45435	0.649011	0.096353	10.6992	0.4372	0.103482	15.8613	6.20001	10.1721	0.00240862
13	2009	2.07944	0.705373	0.33373	9.83681	0.4769	0.186352	15.256	4.85279	7.66528	0.00117432
14	2009	1.94591	0.630878	0.463149	10.1805	0.5715	0.140428	14.195	8.76764	7.98378	0.00170916
15	2009	2.99573	0.749651	0.235818	10.0672	0.6278	0.145305	15.2047	2.99573	4.60517	0.00153568
16	2009	2.70805	0.840305	0.419836	10.2076	0.6332	0.12621	14.8331	8.95893	6.28972	0.00168814
17	2009	2.19722	0.673219	0.223638	10.5038	0.5234	0.128537	14.7405	8.63266	4.70048	0.00110617
18	2009	2.3979	0.800157	0.194444	9.9201	0.5222	0.161881	15.1891	5.77204	8.8605	0.00133399
19	2009	2.56495	0.758952	0.004353	9.56843	0.4437	0.143266	15.6649	0.693147	8.3464	0.00085642
20	2009	0.693147	0.66719	0.115469	9.33185	0.4032	0.29207	15.1859	3.04899	6.4599	0.00199452
21	2009	2.19722	0.590683	0.110331	9.81	0.5738	0.170924	15.4958	4.17637	7.54433	0.00099261
22	2009	1.60944	0.637899	0.194531	9.73525	0.6369	0.199118	15.4663	2.68676	8.17386	0.00102525
23	2009	1.94591	0.75724	0.000317	11.0204	0.3609	0.100462	15.4092	8.92859	11.259	0.00107026
24	2009	2.70805	0.789248	0.029769	11.3502	0.5418	0.0901713	14.9692	9.85914	11.3422	0.00125558
25	2009	0.693147	0.732482	0.253469	11.0689	0.6884	0.176867	12.9266	8.32289	7.48801	0.00190548
26	2009	1.60944	0.655857	0.1144	9.95404	0.4945	0.204916	15.3106	9.17494	8.52457	0.00076077
27	2009	1.09861	0.775392	0.04062	10.3465	0.5546	0.158552	14.9685	8.64158	8.10712	0.00138684
28	2009	1.38629	0.770137	0.17064	11.8086	0.5833	0.107189	14.2096	9.01004	11.5542	0.00150884
29	2009	1.60944	0.587532	0.108191	10.271	0.3903	0.231728	14.535	9.39963	9.02521	0.00200586
30	2009	0	0.446174	0.027211	10.2882	0.549	0.206873	14.248	8.31786	8.58691	0.00073078
31	2009	0.693147	0.647804	0.012552	10.0643	0.5234	0.227966	14.3534	8.13374	8.26462	0.00110778
32	2009	5.53733	0.801563	0.019008	10.9088	0.4984	0.111487	16.0133	9.75268	13.1826	0.00319296
33	2009	5.43808	0.879936	0.002448	11.1673	0.4891	0.108326	15.7977	9.71746	13.305	0.00425768
34	2009	3.68888	0.408478	0.009308	10.8057	0.5279	0.102785	14.9434	9.21146	11.2142	0.00091663
35	2009	3.91202	0.647201	0.13137	10.3527	0.5613	0.169075	14.4245	8.13555	10.3509	0.00108768
36	2009	1.60944	0.511069	0.071398	10.6976	0.595	0.140344	14.0326	8.59512	9.90887	0.00136535
37	2009	2.83321	0.466535	0.02148	10.128	0.482	0.183409	14.4297	6.55678	10.8198	0.00117642
38	2009	2.30259	0.55981	0.002507	10.0625	0.4613	0.153243	15.0046	5.21494	10.5134	0.00144989
39	2009	2.63906	0.742649	0.005528	10.4372	0.5591	0.133055	14.512	6.96791	10.8296	0.00188484
40	2009	1.94591	0.75071	0.270821	9.6136	0.4119	0.277017	14.4718	8.25957	8.76608	0.00071084
41	2009	1.09861	0.844595	0.007173	10.4088	0.6301	0.132641	14.3075	8.57141	11.311	0.00205011
42	2009	2.77259	0.8084	0.291246	10.8382	0.61	0.1226	13.79	3.17805	10.3149	0.00115429
43	2009	2.07944	0.693259	0.199544	9.89318	0.5135	0.181132	14.6622	8.21905	9.75249	0.00194599
44	2009	1.60944	0.456438	0.071646	9.66294	0.5014	0.234412	14.9699	8.28158	8.9	0.00162654
45	2009	2.56495	0.644759	0.076505	9.6713	0.4368	0.207849	14.6954	5.89715	8.91557	0.00116499
46	2009	4.80402	0.835968	0.01459	10.5388	0.5065	0.107425	16.1643	5.22036	11.0588	0.00104927
47	2009	3.13549	0.72564	0.035358	10.4511	0.493	0.109791	15.2771	2.94444	9.39341	0.00195098
48	2009	2.3979	0.682633	0.013397	9.87653	0.3963	0.137815	14.8548	8.33018	8.68609	0.0003509
49	2009	1.09861	0.798277	0.275978	10.2095	0.5631	0.157614	13.7668	7.41471	9.04782	0.00088285
50	2009	2.07944	0.679136	0.081407	10.0354	0.5182	0.180265	14.4984	7.94677	8.32166	0.00299207
51	2009	1.60944	0.425546	0.12439	10.2218	0.5651	0.214266	13.8359	7.4028	8.71768	0.00078147
52	2009	1.09861	0.76881	0.34193	10.3552	0.4977	0.103244	14.4583	5.17048	8.11343	0.00043937
53	2009	0	0.582972	0.000556	9.76446	0.4206	0.229457	14.2867	3.98898	8.51419	0.00120047
54	2009	5.58725	0.703232	0.004721	10.3751	0.3616	0.109718	16.3368	6.56808	11.0103	0.0019888
55	2009	3.17805	0.639678	0.000481	9.45046	0.3601	0.132816	15.2663	8.72622	9.02244	0.00115464
56	2009	1.38629	0.700843	0.30266	9.82806	0.3912	0.110228	14.3052	7.49614	7.79359	0.00073484
57	2009	0.693147	0.72533	0.3	9.82601	0.4639	0.203361	13.7735	2.07944	7.17242	0.00097314
58	2009	1.09861	0.815636	0.158265	9.8943	0.4348	0.199934	14.2092	0.693147	6.88755	0.00039228
59	2009	2.94444	0.81199	0.223461	11.2394	0.7868	0.0564695	15.0121	4.92725	9.54653	0.00063868
60	2009	1.60944	0.777737	0.014714	9.51266	0.3684	0.297434	13.6746	6.02603	7.29234	0.00199001
61	2009	1.09861	0.766792	0.002822	9.75104	0.2136	0.20451	14.7257	4.90527	8.54247	0.00076272
62	2009	0.693147	0.531248	0.578231	10.1478	0.6333	0.18283	13.267	7.44784	6.00881	0.00053248
63	2009	1.94591	0.730448	0.018159	10.0277	0.3745	0.163945	14.7827	7.60579	9.09223	0.0017852
64	2009	1.09861	0.641206	0.01127	9.46359	0.1616	0.25948	14.4306	3.52636	8.37908	0.0013755
65	2009	0.693147	0.995329	0.002429	9.25636	0.244	0.206795	15.3274	7.58864	8.23589	0.00089094
66	2009	6.61874	0.696237	0.005949	11.1192	0.4564	0.10904	16.4055	9.85461	12.3851	0.00326015
67	2009	5.8522	0.82726	0	11.584	0.5682	0.0812574	15.4853	7.66106	12.677	0.00294317
68	2009	4.82028	0.836089	0.13806	10.1306	0.5226	0.10733	16.1141	8.32239	11.1531	0.00154939
69	2009	4.96981	0.794131	0.001073	11.1582	0.5674	0.0868066	15.3449	7.7021	12.3289	0.00230038
70	2009	5.93489	0.721024	0	11.7164	0.5875	0.0887287	15.7682	7.7476	13.6203	0.00371709
71	2009	5.34233	0.847828	0	10.5359	0.5596	0.0826603	15.6631	8.63017	12.2085	0.00248357
72	2009	2.89037	0.797493	0.030321	9.86417	0.4629	0.149084	15.4834	7.81722	11.5521	0.00275796
73	2009	3.21888	0.783441	0.009223	9.9497	0.4827	0.132179	15.5528	8.537	10.9097	0.00258596
74	2009	4.18965	0.787935	0.014672	10.0693	0.4819	0.107738	15.6235	9.44723	11.5557	0.00233605
75	2009	4.80402	0.809462	0.047348	10.607	0.5613	0.0856534	15.3001	8.46779	11.9308	0.00220346
76	2009	4.72739	0.801053	0.005735	11.0362	0.582	0.0725536	14.9218	7.11964	11.8782	0.00221748
77	2009	3.58352	0.76683	0	10.4093	0.5678	0.104116	15.253	9.47562	11.5677	0.0022322
78	2009	2.48491	0.86903	0.00731	9.64089	0.463	0.157297	15.5987	7.72312	9.32036	0.00289979
79	2009	6.3613	0.798368	0.001125	11.0562	0.4692	0.0963918	16.1801	9.27125	12.9026	0.00433845
80	2009	5.09987	0.737358	0.000227	11.014	0.5456	0.116896	15.806	9.95432	12.3038	0.00391929
81	2009	4.06044	0.782323	0.002044	10.3917	0.52	0.0995354	15.9312	8.65609	10.0625	0.00225244
82	2009	3.91202	0.85406	0	10.7121	0.58	0.0839995	15.1392	9.57977	11.8016	0.00307644
83	2009	4.04305	0.880698	0.0162	10.5678	0.5504	0.0984821	14.7769	9.8951	11.3034	0.00294874
84	2009	4.2485	0.776323	0.002428	10.9026	0.5729	0.0713605	15.4117	7.57773	11.3036	0.00328108
85	2009	3.29584	0.790837	0.001039	10.4427	0.5181	0.0931047	15.4894	6.07535	10.5975	0.00350173
86	2009	2.77259	0.815987	0.002449	10.1317	0.5279	0.152254	14.579	2.63906	8.76092	0.00347937
87	2009	2.07944	0.848426	0.012674	10.9207	0.4534	0.154585	13.7213	9.67206	9.26814	0.00393415
88	2009	3.78419	0.840823	0.000311	10.477	0.5184	0.086232	15.505	9.44478	9.84193	0.00225019
89	2009	1.94591	0.79317	0.006223	10.0739	0.4777	0.206509	14.7149	6.36303	7.97694	0.00385803
90	2009	5.20401	0.902961	0	10.6345	0.5256	0.116957	16.0251	4.7362	11.3591	0.00419072
91	2009	4.26268	0.825513	0.002056	10.575	0.6264	0.12026	15.0386	9.68116	11.0108	0.00805211
92	2009	3.58352	0.886327	0	9.60258	0.4444	0.164875	15.2745	8.54345	10.0887	0.00446619
93	2009	2.19722	0.627055	0.38449	10.0065	0.6279	0.136895	14.9236	7.32515	8.9015	0.00185761
94	2009	2.94444	0.722279	0.097925	10.8567	0.6653	0.120248	14.3072	8.2592	10.955	0.00278574
95	2009	2.77259	0.81802	0.537686	9.80345	0.6139	0.145913	14.8905	8.41226	9.50391	0.00179954
96	2009	1.79176	0.80059	0.01114	10.7529	0.6787	0.141502	13.7526	7.64396	9.65784	0.00248654
97	2009	1.38629	0.804956	0.002908	9.53322	0.4689	0.18161	15.7977	7.91571	9.71221	0.00219215
98	2009	1.38629	0.822591	0.001066	9.79685	0.4062	0.217456	14.0653	2.30259	9.33565	0.00365091
99	2009	1.94591	0.798337	0.0186	9.54696	0.4549	0.187253	15.3725	7.72665	9.1411	0.00129125
100	2009	1.09861	0.811618	0.039872	8.89398	0.3589	0.220459	16.2298	7.84737	8.48508	0.00066387
101	2009	1.60944	0.753396	0.137582	9.05088	0.3379	0.17664	15.7333	5.27811	9.17285	0.00092841
102	2009	1.94591	0.819518	0.001831	9.17337	0.4069	0.227566	15.7506	7.0067	9.34505	0.00276753
103	2009	0.693147	0.943417	0.042378	9.04511	0.3412	0.18545	15.6422	6.81892	9.30801	0.00041974
104	2009	1.09861	0.629774	0.015299	9.75817	0.4247	0.222931	14.4269	8.4105	9.38698	0.00228186
105	2009	1.60944	0.662976	0.000806	9.72759	0.4352	0.200197	14.5889	7.96276	9.59621	0.00258613
106	2009	4.91265	0.833296	0.002229	10.5457	0.4256	0.0787592	16.0439	9.53575	11.5447	0.00127179
107	2009	4.67283	0.912513	0.000125	11.141	0.4726	0.154298	15.131	8.57414	12.0357	0.00483251
108	2009	1.60944	0.875934	0.005109	10.0966	0.5424	0.0905237	15.0441	6.06843	9.81477	0.00133378
109	2009	2.89037	0.49707	0.030913	10.3212	0.4566	0.0939046	14.7451	4.43082	8.91731	0.00158789
110	2009	3.68888	0.832201	0.008687	10.5771	0.5795	0.0608906	15.9787	8.80867	12.0552	0.00120544
111	2009	2.56495	0.684057	0.006725	10.1113	0.4414	0.102487	15.4401	6.80683	10.9154	0.0012567
112	2009	1.94591	0.620923	0.010666	9.97455	0.3969	0.112988	14.8538	6.24028	8.72697	0.00139724
113	2009	3.3322	0.811915	0.082709	10.2997	0.5019	0.107945	14.7939	5.80321	9.63069	0.0016663
114	2009	2.07944	0.663448	0.003108	9.91215	0.4009	0.113237	14.9072	6.86485	8.6433	0.0009899
115	2009	4.34381	0.907486	0	10.5883	0.5532	0.0989113	16.2281	6.79571	11.7368	0.00178569
116	2009	0.693147	0.883766	0.041032	10.0508	0.5823	0.159134	14.485	3.68888	9.21751	0.00118643
117	2009	1.94591	0.829683	0.163982	10.0295	0.6164	0.165214	14.4798	7.70584	9.42819	0.00080335
118	2009	1.60944	0.619298	0.005839	9.76537	0.5306	0.161934	15.6388	7.23056	10.8604	0.00072568
119	2009	2.19722	0.79866	0.037755	10.6597	0.5851	0.121184	13.9772	5.10595	10.665	0.00096866
120	2009	1.79176	0.883749	0.00237	10.0478	0.5916	0.158919	14.0283	6.19032	9.31281	0.00151011
121	2009	2.19722	0.546165	0.035827	9.32376	0.4232	0.2215	16.1998	7.28893	11.2541	0.00120313
122	2009	0.693147	0.864315	0.017518	9.40401	0.4858	0.219252	15.4227	7.77737	10.4482	0.0011402
123	2009	1.60944	0.924298	0.084833	9.45478	0.5295	0.197827	15.5966	7.97934	10.3925	0.00118759
124	2009	1.09861	0.57639	0.011699	9.46676	0.4728	0.209086	15.4481	4.95583	9.51775	0.00142511
125	2009	2.30259	0.611539	0.023223	9.32224	0.4911	0.211248	15.95	6.43775	10.46	0.00117858
126	2009	5.68698	0.845481	0.015496	10.8273	0.4337	0.0775558	16.3462	5.33754	11.4934	0.00157026
127	2009	5.23644	0.87695	0.001708	10.9552	0.4986	0.0893258	16.0584	9.14974	12.1356	0.00210614
128	2009	4.23411	0.81599	0.065977	10.901	0.6281	0.0662395	15.4773	9.06459	10.5651	0.0015139
129	2009	3.43399	0.895707	0.271429	10.3951	0.6224	0.0844804	15.1955	7.70661	9.98165	0.00102948
130	2009	3.55535	0.869641	0.307713	11.5363	0.7392	0.0511236	14.7247	5.44242	9.71148	0.00086908
131	2009	4.17439	0.87071	0.05406	10.872	0.6017	0.0670035	15.7121	8.77385	11.5945	0.00142517
132	2009	3.7612	0.86297	0.015932	10.3202	0.5637	0.0841141	16.0262	6.84268	11.124	0.00204752
133	2009	3.2581	0.894799	0.256075	10.2392	0.5486	0.0886861	15.8913	9.01262	10.6359	0.00174744
134	2009	4.29046	0.871834	0.194243	10.3538	0.5451	0.0783778	15.4779	4.91998	9.07807	0.00129816
135	2009	3.55535	0.833111	0.004342	11.0591	0.6114	0.0769008	14.8119	7.5979	10.9158	0.00218687
136	2009	1.38629	0.880594	0.005206	10.3562	0.5457	0.0842547	14.8226	6.7901	10.5362	0.00072549
137	2009	2.70805	0.901523	0.04058	9.95147	0.505	0.0905422	16.1112	9.04865	10.326	0.00106021
138	2009	3.3673	0.807579	0.004795	10.2416	0.5505	0.0777801	15.4792	8.40638	9.53799	0.00096058
139	2009	3.17805	0.854673	0	10.1128	0.5865	0.0778144	15.5634	8.23934	9.11339	0.00119112
140	2009	3.21888	0.870015	0.005319	10.51	0.5634	0.092107	15.163	4.95583	9.73637	0.00099004
141	2009	2.77259	0.878152	0.001429	9.36298	0.51	0.147466	16.1534	6.08677	9.0497	0.00157692
142	2009	4.74493	0.83716	0.072624	10.6972	0.54	0.106709	16.5234	2.19722	11.9978	0.00166791
143	2009	2.30259	0.89474	0	9.71541	0.4441	0.124853	15.6981	4.60317	8.92532	0.00131638
144	2009	3.93183	0.614766	0.028266	10.3472	0.5831	0.102237	15.9834	3.82864	11.4246	0.00183359
145	2009	2.77259	0.80562	0.246102	10.044	0.6518	0.116573	15.5066	3.71357	9.43404	0.00133888
146	2009	3.55535	0.838584	0.023467	9.97943	0.6014	0.108217	15.6207	8.68109	9.22789	0.00195701
147	2009	1.79176	0.842534	0.28346	10.1413	0.6867	0.127427	14.5863	7.65421	9.60421	0.00104585
148	2009	3.04452	0.899959	0.0086	9.79768	0.5635	0.132647	15.8707	8.95072	10.139	0.00190337
149	2009	2.63906	0.74848	0.130383	10.3532	0.6733	0.0966041	15.3615	8.78941	9.89379	0.00218074
150	2009	2.30259	0.749101	0.208025	9.84453	0.6558	0.123254	15.532	4.21951	8.92346	0.00148799
151	2009	2.89037	0.928013	0.07725	10.1745	0.673	0.088693	15.5359	8.20527	9.82504	0.00108981
152	2009	0.693147	0.755592	0.001374	10.0765	0.6888	0.0998237	14.9345	5.63121	10.1256	0.00068159
153	2009	1.94591	0.696623	0.228048	10.3605	0.6605	0.121889	14.8128	8.60564	10.1794	0.00170858
154	2009	2.30259	0.683034	0.046602	9.74079	0.5106	0.118712	16.3126	6.25575	9.49574	0.00168336
155	2009	2.99573	0.935159	0.086731	9.45556	0.455	0.151788	16.4654	5.02388	8.8498	0.00103973
156	2009	1.79176	0.87703	0.013117	9.53097	0.4245	0.16509	16.2257	7.7698	9.15747	0.00098267
157	2009	2.30259	0.858134	0	9.27322	0.4473	0.152931	16.6557	8.17329	9.33627	0.00095553
158	2009	2.48491	0.916076	0.004645	9.36803	0.4269	0.159347	16.265	7.20042	9.03193	0.00157186
159	2009	6.04737	0.839275	0.000398	10.8424	0.4636	0.108993	16.6102	9.69904	12.5896	0.00219699
160	2009	1.60944	0.691794	0.125265	10.0673	0.5496	0.141421	15.1054	7.48156	10.4487	0.00021956
161	2009	1.60944	0.730292	0.010207	9.74185	0.4624	0.2071	15.1425	6.21461	8.65399	0.00124546
162	2009	3.52636	0.737208	0.04501	10.357	0.5541	0.123026	14.9955	8.08672	9.80565	0.00179914
163	2009	3.04452	0.86916	0.006092	10.002	0.479	0.123366	15.4808	6.38351	10.1295	0.00119158
164	2009	1.79176	0.837939	0.040024	10.3517	0.5536	0.110194	14.0079	5.82305	9.26046	0.00083315
165	2009	2.07944	0.678321	0.033194	9.9558	0.442	0.136076	14.6734	4.85203	9.53907	0.00109516
166	2009	2.19722	0.626092	0.011739	9.57262	0.4343	0.163159	15.4736	5.47646	9.66065	0.00138479
167	2009	2.30259	0.721005	0.003102	9.30219	0.3581	0.113084	15.7612	7.36391	8.55082	0.00070323
168	2009	1.94591	0.858315	0.006538	9.29908	0.3745	0.207875	15.9898	8.20139	9.64076	0.00203783
169	2009	1.09861	0.703921	0.008112	9.68664	0.4318	0.19496	15.026	4.83628	9.32679	0.00205257
170	2009	1.38629	0.918473	0.01398	9.65059	0.4398	0.134851	14.6579	3.3673	8.38981	0.00133398
171	2009	5.42935	0.836946	0.010057	10.9441	0.5057	0.0838723	16.2238	8.51819	12.2222	0.00287911
172	2009	3.82864	0.673838	0.029103	10.2232	0.5467	0.119133	15.0585	7.36708	10.4958	0.00264779
173	2009	3.3322	0.723026	0.030084	10.189	0.5244	0.118327	15.0486	7.45876	10.4639	0.00251656
174	2009	3.09104	0.541234	0.045518	9.7584	0.4284	0.128975	15.7663	7.07072	10.4959	0.00068492
175	2009	1.60944	0.712577	0.041654	9.08896	0.36	0.224734	15.6374	6.77878	8.85709	0.00107592
176	2009	2.48491	0.791831	0.005168	10.1081	0.51	0.121787	15.4096	9.56332	9.44399	0.0012335
177	2009	2.30259	0.744351	0.014753	10.0211	0.4285	0.110396	15.3381	7.64444	10.0449	0.00069503
178	2009	1.38629	0.78358	0.023407	9.5117	0.2317	0.228811	14.1674	5.15329	8.015	0.00093158
179	2009	2.19722	0.723417	0.008662	9.55187	0.3774	0.165826	15.0749	7.74889	9.12576	0.00078666
180	2009	2.70805	0.557544	0.126831	9.8553	0.4979	0.155702	15.3311	5.65948	10.7471	0.00228313
181	2009	1.79176	0.679482	0.010847	9.43116	0.3396	0.193032	15.5476	6.50429	10.4197	0.001079
182	2009	0.693147	0.515196	0.015028	9.39607	0.4007	0.159035	15.0752	5.81711	8.53149	0.0006926
183	2009	1.94591	0.735982	0.042394	9.57873	0.5084	0.220764	15.0864	6.00881	9.10598	0.0009134
184	2009	6.20456	0.818803	0.000383	11.3973	0.3726	0.0864409	16.7962	9.71517	12.8409	0.00354143
185	2009	2.3979	0.758462	0.029431	9.88068	0.4086	0.15307	15.0747	7.72754	9.84956	0.00208448
186	2009	7.18311	0.868298	0.00045	11.4379	0.4666	0.122034	15.7874	8.99479	12.9384	0.009652
187	2009	4.21951	0.84247	0.00051	11.1547	0.5237	0.116777	14.8513	8.09712	11.6787	0.00383137
188	2009	3.09104	0.774806	0.000948	9.92255	0.55	0.0959103	15.8795	6.91572	9.92393	0.00127478
189	2009	4.45435	0.777071	0.00018	11.2983	0.6301	0.0553809	15.6002	9.17087	12.1408	0.00174414
190	2009	3.3322	0.812569	0	10.3778	0.5798	0.0828373	15.3387	8.45383	11.5489	0.00167942
191	2009	2.99573	0.689895	0.020986	9.71999	0.3855	0.106573	16.2782	7.96416	7.98105	0.00053965
192	2009	2.19722	0.660463	0.009493	9.90244	0.3742	0.0793514	16.1675	6.21461	8.04077	0.00048958
193	2009	1.60944	0.597174	0.004853	10.0175	0.3708	0.124052	15.5835	7.52348	11.3941	0.00249001
194	2009	3.95124	0.767612	0.000387	10.4862	0.5577	0.0952516	15.4842	8.77524	11.9219	0.00167993
195	2009	1.94591	0.770236	0.002614	9.43811	0.3974	0.187299	15.0244	4.77068	8.98795	0.00174509
196	2009	0.693147	0.763624	0.002094	9.50025	0.4452	0.136417	15.4074	1.38629	10.0758	0.00100656
197	2009	0.693147	0.811251	0.013306	9.54166	0.52	0.194939	15.1779	2.3979	10.0303	0.00154848
198	2009	1.94591	0.755186	0.001709	10.0047	0.4081	0.107415	14.8999	5.15906	9.76382	0.00128056
199	2009	1.79176	0.670636	0.00226	10.0344	0.5632	0.116126	15.3121	7.74846	10.9135	0.00083172
200	2009	4.76217	0.759342	0.000441	10.9438	0.4844	0.0600272	15.5596	7.81521	12.5919	0.00310371
201	2009	3.55535	0.889625	0	11.0398	0.5774	0.0747677	14.9678	8.32482	11.0151	0.00305412
202	2009	0	0.689811	0.000828	9.83526	0.5495	0.0922535	15.0145	6.88141	9.22217	0.00104627
203	2009	1.38629	0.824454	0	9.55811	0.5456	0.0945143	16.0771	6.37161	10.0743	0.00054148
204	2009	1.09861	0.664885	0.021264	9.56633	0.4044	0.140903	14.8511	7.25064	8.86926	0.00224206
205	2009	4.35671	0.832343	0.002172	9.99629	0.3459	0.133502	16.0895	7.99261	10.2344	0.00158987
206	2009	1.94591	0.677773	0.006508	10.2503	0.6084	0.121864	15.1609	6.65415	7.94485	0.00153615
207	2009	2.89037	0.797104	0.008943	9.82244	0.438	0.150672	15.4112	2.56495	9.86827	0.00169413
208	2009	0	0.640752	0.00998	9.60076	0.5436	0.158768	15.1616	7.27932	9.68034	0.0004391
209	2009	2.19722	0.611953	0.020853	9.90813	0.3727	0.160499	14.5486	6.99026	8.52079	0.00077366
210	2009	0	0.588644	0.011723	10.2956	0.4977	0.15975	13.7465	7.20192	8.28501	0.00047722
211	2009	0.693147	0.729587	0.013471	9.41017	0.3567	0.167788	15.2321	7.26123	10.0054	0.00041098
212	2009	1.38629	0.440639	0.001995	9.23161	0.4162	0.146751	15.6292	8.85808	9.51422	0.00028899
213	2009	1.79176	0.598035	0.000401	9.39532	0.4055	0.140761	15.8572	11.8195	8.48405	0.00051252
214	2009	1.09861	0.439678	0.047914	9.42731	0.4986	0.246128	15.163	6.15273	7.57815	0.00122819
215	2009	1.09861	0.65484	0.003764	9.35643	0.4497	0.19125	14.6525	3.8712	6.98379	0.00087996
216	2009	0	0.72348	0.061408	9.20523	0.4333	0.248033	15.202	4.91265	7.58883	0.00154662
217	2009	1.38629	0.58643	0.049209	9.47016	0.4324	0.204414	14.6989	6.87626	7.01571	0.00081574
218	2009	1.60944	0.542164	0.033675	9.54115	0.3529	0.230177	14.4662	5.95584	8.68186	0.00130801
219	2009	3.3673	0.926652	0	10.1798	0.2447	0.136066	14.8985	9.11185	11.0788	0.00137514
220	2009	1.09861	0.903546	0.005025	10.4843	0.2225	0.233363	13.9992	3.46574	9.73572	0.0066484
221	2009	5.81114	0.818465	0.000486	10.4692	0.4446	0.133472	16.6467	3.40018	12.5415	0.00205761
222	2009	1.38629	0.832086	0.050251	9.86558	0.5395	0.133063	14.8549	6.01372	5.4848	0.00112633
223	2009	2.63906	0.409415	0.116561	10.5068	0.7076	0.177248	14.1815	3.43399	9.79295	0.00149502
224	2009	0.693147	0.527841	0.007488	9.51716	0.5158	0.166597	15.4942	6.76206	7.36138	0.00082607
225	2009	2.99573	0.67432	0.020066	9.9689	0.5641	0.248822	15.0329	8.55318	9.40508	0.00139096
226	2009	3.55535	0.690349	0.000838	9.71336	0.458	0.32509	15.5753	2.56495	9.40739	0.00169417
227	2009	0	0.848303	0.076728	4.59512	0.3386	0.683046	14.9254	6.03309	6.31355	0.00239093
228	2009	1.09861	0.875069	0.003595	9.35323	0.4774	0.191945	15.0221	6.70319	6.92264	0.00099473
229	2009	1.94591	0.709836	0.057875	9.55924	0.5692	0.132654	15.0726	6.20658	5.99146	0.00050581
230	2009	2.48491	0.718171	0.082879	9.81896	0.5716	0.158766	14.8497	5.45104	8.89165	0.00138364
231	2009	1.38629	0.764103	0.001111	9.30401	0.4575	0.234851	15.9289	6.90274	6.92166	0.00102379
232	2009	2.07944	0.642547	0.045004	9.64918	0.5087	0.178668	14.9211	2.07944	9.31884	0.00074098
233	2009	1.09861	0.605484	0.083751	9.69048	0.5581	0.170811	15.5015	6.7546	7.59388	0.00172563
234	2009	1.38629	0.717446	0.090667	9.40426	0.4443	0.178376	15.3758	6.76273	5.72685	0.00047631
235	2009	1.09861	0.618342	0.070428	9.38555	0.4526	0.189759	15.8006	6.29711	8.46947	0.0009339
236	2009	1.09861	0.758785	0.034225	9.66205	0.5196	0.342223	14.4688	7.6304	7.90912	0.00146861
237	2009	1.09861	0.668758	0.024123	8.92904	0.2922	0.367282	15.3462	5.72359	4.14313	0.0012068
238	2009	1.60944	0.84761	0	9.44272	0.5042	0.158486	15.0812	5.98896	6.91771	0.00124843
239	2009	4.17439	0.56288	0.014148	10.1099	0.4065	0.174746	15.8025	4.1987	9.32545	0.00296922
240	2009	1.60944	0.484075	0.352503	9.57651	0.6075	0.190977	15.2593	6.32972	6.55536	0.0012342
241	2009	2.56495	0.717504	0.00857	9.3345	0.4003	0.198257	16.0416	6.39859	8.00336	0.0015268
242	2009	1.60944	0.722106	0.045299	8.93984	0.3535	0.330556	15.0471	3.29584	6.58617	0.00202602
243	2009	5.00395	0.865799	0.013304	10.1591	0.4559	0.149696	16.0389	5.47227	11.1982	0.00234496
244	2009	1.38629	0.624208	0.163477	9.6138	0.5184	0.160936	15.9204	1.79176	8.21474	0.00099042
245	2009	2.48491	0.872129	0.0573	10.2487	0.597	0.13912	14.7249	8.36264	6.21661	0.00139307
246	2009	0.693147	0.58488	0.018302	9.10186	0.2855	0.278766	14.8782	7.75102	7.52348	0.00151723
247	2009	1.09861	0.597857	0.06644	8.70367	0.4063	0.347937	15.8678	4.65396	5.70378	0.00151193
248	2009	0	0.816965	0.079614	9.19655	0.3658	0.393237	14.2278	7.42945	3.21888	0.00282164
249	2009	0	0.637675	0.013996	9.01103	0.3255	0.403776	14.6387	3.68888	5.7462	0.00196317
250	2009	0	0.879403	0.037383	8.93459	0.3232	0.383469	14.6769	7.80146	7.82684	0.00097831
251	2009	6.09131	0.779795	0.001696	10.3863	0.4202	0.101631	16.543	9.25413	11.7107	0.0013979
252	2009	0.693147	0.756543	0.269269	9.82812	0.6107	0.216914	13.4994	7.73949	6.21461	0.00127037
253	2009	1.94591	0.688599	0.020679	9.97702	0.6089	0.126721	15.2486	8.32512	8.19146	0.00111684
254	2009	4.04305	0.714124	0.037366	9.76589	0.497	0.122729	15.8168	8.41419	8.30869	0.00083578
255	2009	4.59512	0.548461	0.105597	9.3984	0.4775	0.177792	15.6326	5.28569	8.40514	0.0007222
256	2009	2.07944	0.908114	0.262754	10.4204	0.7084	0.215492	14.9332	7.39848	5.15906	0.00207701
257	2009	1.79176	0.52534	0.022102	9.37873	0.3669	0.280606	15.1265	7.72578	8.18786	0.00137064
258	2009	1.09861	0.597988	0.154712	10.5689	0.661	0.13137	15.2735	8.74085	6.49224	0.0017962
259	2009	0	0.737349	0.013855	9.24387	0.3461	0.285767	14.9601	6.70196	6.35437	0.00142865
260	2009	0.693147	0.627721	0.070513	9.14963	0.3749	0.289026	14.8331	6.89119	8.29754	0.00152186
261	2009	4.18965	0.781016	0.02764	10.2365	0.4683	0.129413	15.6566	5.25568	8.37101	0.00193406
262	2009	0	0.69412	0.002208	11.2396	0.7888	0.0644311	12.2514	8.13967	11.6832	0.00067979
263	2009	2.70805	0.553593	0.00406	10.6228	0.7994	0.109819	13.2104	7.00883	10.3697	0.00062388
264	2009	1.38629	0.453844	0.156291	9.6241	0.5526	0.222288	14.8318	8.15469	7.29029	0.00113104
265	2009	1.09861	0.734588	0	8.9338	0.3887	0.381934	15.4545	7.67004	6.24028	0.0024669
266	2009	0.693147	0.830751	0.031568	9.21712	0.3826	0.317757	14.7395	7.63255	5.70044	0.00088646
267	2009	2.07944	0.834248	0.030457	9.6124	0.3775	0.276562	14.2833	7.02808	6.87661	0.00223401
268	2009	0.693147	0.831218	0.180124	9.09369	0.4536	0.387626	14.9052	7.86393	9.43112	0.00179345
269	2009	0	0.675499	0.145179	10.3581	0.4832	0.143195	14.031	7.63795	8.85566	0.001183
270	2009	0	0.920492	0	9.39041	0.5996	0.293941	15.0265	7.79429	5.22216	0.00183144
271	2009	2.07944	0.716899	0.004864	8.40983	0.2357	0.550851	15.0871	7.71144	5.3845	0.00338337
272	2009	0.693147	0.390393	0.073451	8.59933	0.2525	1.02678	15.083	7.78322	5.8944	0.00235774
273	2009	2.77259	0.734185	0.014583	10.0374	0.4976	0.169873	14.767	8.05911	8.19726	0.00413072
274	2009	2.48491	0.916158	0.170937	10.4474	0.4943	0.125398	14.8164	8.07082	8.01599	0.00182548
275	2009	0	0.777257	0.003645	10.52	0.656	0.154516	13.6571	7.17315	7.24708	0.00049413
276	2009	0.693147	0.746115	0.001307	9.51959	0.5355	0.313653	14.3271	7.06427	10.5522	0.00178219
277	2009	0	0.94564	0.037607	8.68118	0.2283	0.682386	14.586	7.31456	10.5649	0.00394186
278	2009	0.693147	0.778362	0.047035	9.4428	0.4066	0.309849	14.2099	4.82028	12.202	0.00203871
279	2009	3.66356	0.611464	0.037901	10.5583	0.4136	0.122319	15.2496	9.35416	9.54817	0.00238305
280	2009	1.79176	0.817775	0.487883	11.3737	0.8668	0.0889363	12.9642	7.46107	6.62207	0.00168106
1	2010	4.5326	0.773747	0.007962	10.4316	0.4863	0.0897274	16.3979	9.90819	10.103	0.00132375
2	2010	3.55535	0.602354	0.124018	10.9919	0.5814	0.0743839	15.7476	7.33824	11.3902	0.00106794
3	2010	3.52636	0.750072	0.007059	10.3476	0.3953	0.145884	15.004	7.44892	10.8139	0.00083815
4	2010	3.13549	0.755956	0.116493	10.1713	0.5421	0.111729	16.1219	9.44332	10.8035	0.0009108
5	2010	2.3979	0.7392	0.095781	9.75202	0.5561	0.142182	15.7886	8.99618	10.1458	0.0006945
6	2010	4.20469	0.746942	0.002839	9.82287	0.516	0.131154	16.2407	8.99771	10.7674	0.00105877
7	2010	1.60944	0.633743	0.068802	10.022	0.4296	0.188047	15.27	8.99451	9.21483	0.00123849
8	2010	1.94591	0.599707	0.059487	10.1542	0.5104	0.175396	15.0616	8.1405	8.85281	0.00116417
9	2010	2.77259	0.82117	0.056064	10.3447	0.5062	0.096742	15.6483	7.33954	10.0544	0.00053633
10	2010	4.04305	0.81726	0	10.3686	0.5357	0.132958	15.4107	8.88699	10.801	0.00174221
11	2010	1.94591	0.783048	0	9.80234	0.5065	0.143382	15.2229	8.22836	9.21553	0.00086222
12	2010	4.60517	0.579673	0.099244	10.8243	0.4491	0.106654	15.8594	5.69726	10.2521	0.00264418
13	2010	1.79176	0.588033	0.336657	9.9697	0.4869	0.190794	15.233	4.20269	8.33735	0.00128637
14	2010	2.83321	0.615202	0.475569	10.3703	0.5946	0.138797	14.2071	8.76764	9.28628	0.00167452
15	2010	2.83321	0.657164	0.251743	10.2271	0.6538	0.147643	15.2103	2.99573	6.71659	0.00159134
16	2010	2.77259	0.722169	0.434254	10.384	0.636	0.122521	14.8188	8.95893	8.68829	0.00174774
17	2010	1.60944	0.716841	0.216881	10.6239	0.5656	0.134495	14.7627	8.63266	8.67409	0.0010914
18	2010	1.79176	0.760423	0.20907	10.0972	0.5476	0.157808	15.1711	5.26415	8.47366	0.00132476
19	2010	2.83321	0.679084	0.003744	9.69122	0.4415	0.162496	15.6494	1.09861	9.54431	0.00130537
20	2010	2.30259	0.735512	0.1163	9.5605	0.4459	0.293925	15.2154	2.13006	1.38629	0.00204066
21	2010	1.38629	0.519218	0.117878	9.94516	0.5834	0.179482	15.4739	3.37947	7.0775	0.00116846
22	2010	2.19722	0.512836	0.207031	10.0548	0.692	0.178586	15.4467	1.79176	9.40936	0.00137865
23	2010	2.99573	0.716683	0.000635	11.1114	0.3639	0.09502	15.4364	9.04059	9.33609	0.00103199
24	2010	2.77259	0.709523	0.02915	11.4539	0.5411	0.0832903	14.9425	9.93115	11.6082	0.0011877
25	2010	0.693147	0.740756	0.294118	11.247	0.7172	0.162458	12.8877	8.38536	7.98037	0.00198607
26	2010	1.79176	0.664366	0.114426	10.129	0.5124	0.202338	15.2768	9.23529	8.62712	0.00073392
27	2010	1.60944	0.656979	0.055464	10.5495	0.5862	0.156775	14.7747	8.71911	7.91132	0.00147966
28	2010	1.94591	0.573892	0.176199	12.0733	0.5869	0.120607	13.9613	9.11651	11.5899	0.00108016
29	2010	1.38629	0.539915	0.107818	10.4473	0.4212	0.223087	14.4754	9.39963	9.04192	0.00170212
30	2010	1.09861	0.744849	0.029432	10.4762	0.563	0.204744	14.198	8.42624	8.44031	0.00141283
31	2010	0.693147	0.59335	0.012312	10.1888	0.5228	0.246702	14.2942	8.226	8.97866	0.00098467
32	2010	5.63835	0.673391	0.019652	11.0406	0.5042	0.102964	16.0049	9.78516	13.133	0.00305911
33	2010	5.88888	0.79009	0.002335	11.2607	0.5088	0.118545	15.7906	9.76876	13.8185	0.00515751
34	2010	3.89182	0.532412	0.008543	10.9755	0.5432	0.0950117	14.9024	9.29153	11.4131	0.00092305
35	2010	2.70805	0.640111	0.131913	10.6409	0.587	0.167852	14.4165	8.24921	10.6961	0.00128994
36	2010	1.09861	0.639697	0.074537	10.8319	0.623	0.13538	13.9717	8.64323	10.3123	0.00132653
37	2010	2.30259	0.519189	0.024034	10.3054	0.512	0.184749	14.379	6.72982	11.1627	0.0011892
38	2010	2.07944	0.508193	0.000414	10.2841	0.4762	0.151699	14.9882	5.35186	10.8207	0.00134961
39	2010	2.70805	0.722001	0.005607	10.6323	0.5533	0.136953	14.4663	7.05099	11.3625	0.00200758
[truncated: 2,761 more rows]
